# Supplementary material for: Direct observation of accelerating hydrogen spillover via surface-lattice-confinement effect
Source: Nat Commun. 2023 Feb 4;14:613. doi: 10.1038/s41467-023-36044-8 (PMC9899253; doi:10.1038/s41467-023-36044-8)
Supplement: Supplementary file 6 — Source Data [file 41467_2023_36044_MOESM6_ESM.xlsx]

## Sheet: Fig. 4a
O 1s	as prepared		5 L		10 L		15 L		25 L		35 L		55 L		95 L		185 L		365 L		665 L
537	41450	537	41354	537	41416	537	41684	537	41098	537	41244	537	41478	537	41330	537	41268	537	41474	537	41484
536.95	41234	536.95	41020	536.95	41504	536.95	41150	536.95	41496	536.95	41608	536.95	41678	536.95	41524	536.95	41556	536.95	41610	536.95	41416
536.9	41102	536.9	41282	536.9	41630	536.9	41690	536.9	41202	536.9	41494	536.9	41724	536.9	41358	536.9	41056	536.9	41212	536.9	41306
536.85	40974	536.85	41338	536.85	41038	536.85	41322	536.85	41146	536.85	41836	536.85	41562	536.85	41410	536.85	41388	536.85	41160	536.85	41236
536.8	41446	536.8	41328	536.8	41050	536.8	41678	536.8	41676	536.8	41364	536.8	42062	536.8	41158	536.8	41556	536.8	41682	536.8	41056
536.75	41090	536.75	41830	536.75	41696	536.75	42004	536.75	41646	536.75	41774	536.75	41268	536.75	41296	536.75	42152	536.75	41596	536.75	41300
536.7	41794	536.7	41556	536.7	41890	536.7	41464	536.7	41448	536.7	41764	536.7	41726	536.7	41294	536.7	41772	536.7	40964	536.7	41430
536.65	41202	536.65	41206	536.65	41868	536.65	41682	536.65	41244	536.65	41298	536.65	41118	536.65	41530	536.65	41528	536.65	41564	536.65	41034
536.6	41032	536.6	41526	536.6	41534	536.6	41524	536.6	41446	536.6	41332	536.6	41248	536.6	41304	536.6	41012	536.6	41300	536.6	40832
536.55	41212	536.55	41676	536.55	41490	536.55	41578	536.55	41440	536.55	41074	536.55	41250	536.55	41598	536.55	41774	536.55	41324	536.55	41746
536.5	41198	536.5	41278	536.5	41640	536.5	41290	536.5	41536	536.5	41150	536.5	41868	536.5	41528	536.5	41632	536.5	41264	536.5	41624
536.45	41040	536.45	41120	536.45	41630	536.45	41912	536.45	41744	536.45	40818	536.45	41722	536.45	41360	536.45	41474	536.45	41228	536.45	40894
536.4	41562	536.4	41252	536.4	40972	536.4	41226	536.4	41442	536.4	41396	536.4	41256	536.4	41502	536.4	41182	536.4	41348	536.4	41446
536.35	41254	536.35	41864	536.35	41702	536.35	40976	536.35	41576	536.35	41374	536.35	41204	536.35	41464	536.35	41636	536.35	41080	536.35	41616
536.3	41324	536.3	41488	536.3	41398	536.3	41658	536.3	41864	536.3	41958	536.3	41256	536.3	41250	536.3	41572	536.3	41096	536.3	41140
536.25	41574	536.25	41174	536.25	41454	536.25	41408	536.25	41350	536.25	41852	536.25	41420	536.25	41296	536.25	41518	536.25	41720	536.25	41002
536.2	41212	536.2	41346	536.2	41492	536.2	41638	536.2	41634	536.2	41260	536.2	41694	536.2	41412	536.2	41596	536.2	41234	536.2	41280
536.15	41536	536.15	41040	536.15	41530	536.15	41206	536.15	41162	536.15	41502	536.15	41578	536.15	41486	536.15	41622	536.15	41392	536.15	41290
536.1	41504	536.1	41126	536.1	41522	536.1	41918	536.1	41284	536.1	41710	536.1	41252	536.1	41612	536.1	41334	536.1	41530	536.1	41208
536.05	41014	536.05	41090	536.05	41736	536.05	41642	536.05	41596	536.05	41152	536.05	41340	536.05	40970	536.05	40896	536.05	42028	536.05	41026
536	41192	536	41690	536	41464	536	41188	536	41706	536	41594	536	41430	536	41488	536	40992	536	41512	536	41242
535.95	41294	535.95	41722	535.95	41388	535.95	41564	535.95	41698	535.95	42024	535.95	41396	535.95	41458	535.95	41522	535.95	41356	535.95	41108
535.9	41058	535.9	41280	535.9	41248	535.9	41482	535.9	42196	535.9	41628	535.9	41714	535.9	41686	535.9	41418	535.9	41142	535.9	40900
535.85	41540	535.85	41364	535.85	41238	535.85	41526	535.85	41748	535.85	41442	535.85	41946	535.85	41832	535.85	41474	535.85	42042	535.85	41168
535.8	40850	535.8	41310	535.8	41422	535.8	41456	535.8	41634	535.8	41554	535.8	42048	535.8	40956	535.8	41576	535.8	41946	535.8	41472
535.75	41314	535.75	41630	535.75	41570	535.75	41578	535.75	41744	535.75	41980	535.75	41436	535.75	41118	535.75	41430	535.75	42126	535.75	41638
535.7	41394	535.7	41636	535.7	41464	535.7	40922	535.7	41586	535.7	41768	535.7	41040	535.7	41152	535.7	41612	535.7	41402	535.7	41264
535.65	41136	535.65	41634	535.65	41600	535.65	41844	535.65	41442	535.65	41626	535.65	41240	535.65	41312	535.65	41672	535.65	41530	535.65	41324
535.6	41534	535.6	41768	535.6	41872	535.6	41670	535.6	41772	535.6	41720	535.6	41704	535.6	41384	535.6	41822	535.6	41350	535.6	41590
535.55	41200	535.55	41704	535.55	41348	535.55	41800	535.55	42024	535.55	41678	535.55	41606	535.55	41594	535.55	41320	535.55	41382	535.55	41548
535.5	40850	535.5	41580	535.5	41166	535.5	41386	535.5	41396	535.5	40994	535.5	41326	535.5	41826	535.5	41554	535.5	41382	535.5	41258
535.45	40984	535.45	41424	535.45	41444	535.45	41926	535.45	42010	535.45	41440	535.45	41288	535.45	41832	535.45	41518	535.45	41882	535.45	41284
535.4	41432	535.4	41388	535.4	41912	535.4	41922	535.4	41514	535.4	41820	535.4	41290	535.4	41782	535.4	41830	535.4	41570	535.4	41728
535.35	41470	535.35	41444	535.35	41704	535.35	41306	535.35	40962	535.35	41834	535.35	41944	535.35	42376	535.35	41660	535.35	41770	535.35	41334
535.3	41320	535.3	41178	535.3	41488	535.3	41622	535.3	41540	535.3	41494	535.3	41636	535.3	41450	535.3	41602	535.3	41292	535.3	41506
535.25	41256	535.25	41266	535.25	41654	535.25	41582	535.25	41714	535.25	41108	535.25	41620	535.25	41386	535.25	41888	535.25	41078	535.25	41332
535.2	41272	535.2	41610	535.2	41938	535.2	41550	535.2	41692	535.2	41388	535.2	41828	535.2	42030	535.2	41798	535.2	41602	535.2	41708
535.15	41184	535.15	41694	535.15	41584	535.15	41494	535.15	41468	535.15	41788	535.15	41738	535.15	41558	535.15	41944	535.15	41794	535.15	41428
535.1	41574	535.1	41732	535.1	41624	535.1	41480	535.1	41178	535.1	41820	535.1	41850	535.1	41784	535.1	41480	535.1	41346	535.1	41490
535.05	41048	535.05	41604	535.05	41668	535.05	41462	535.05	41446	535.05	41856	535.05	41618	535.05	41800	535.05	41592	535.05	41668	535.05	41332
535	40776	535	41236	535	41598	535	41766	535	41338	535	41452	535	42044	535	41422	535	41828	535	41772	535	41616
534.95	41246	534.95	41580	534.95	41758	534.95	41708	534.95	41586	534.95	42000	534.95	41290	534.95	41726	534.95	41392	534.95	41618	534.95	41442
534.9	41630	534.9	41504	534.9	41850	534.9	40880	534.9	42142	534.9	41702	534.9	41538	534.9	42054	534.9	41648	534.9	41754	534.9	41450
534.85	41558	534.85	41442	534.85	41838	534.85	41508	534.85	41922	534.85	41774	534.85	41784	534.85	41748	534.85	41762	534.85	41850	534.85	41732
534.8	41514	534.8	41454	534.8	41900	534.8	41862	534.8	41690	534.8	41442	534.8	41618	534.8	41650	534.8	41946	534.8	41790	534.8	41266
534.75	41236	534.75	41644	534.75	41870	534.75	41740	534.75	42040	534.75	42076	534.75	41936	534.75	41714	534.75	42044	534.75	42116	534.75	41976
534.7	41602	534.7	41820	534.7	41658	534.7	41962	534.7	41468	534.7	42026	534.7	41560	534.7	42270	534.7	42260	534.7	41292	534.7	41286
534.65	41720	534.65	41776	534.65	42218	534.65	41752	534.65	41136	534.65	41646	534.65	41506	534.65	42100	534.65	41782	534.65	41638	534.65	41460
534.6	41916	534.6	41438	534.6	41972	534.6	41566	534.6	41360	534.6	41508	534.6	41734	534.6	41864	534.6	41652	534.6	42338	534.6	42014
534.55	41564	534.55	41844	534.55	41930	534.55	41870	534.55	41904	534.55	41744	534.55	42380	534.55	42058	534.55	42100	534.55	41782	534.55	41560
534.5	41400	534.5	41708	534.5	41406	534.5	41816	534.5	42264	534.5	41966	534.5	42038	534.5	41564	534.5	41896	534.5	41696	534.5	41918
534.45	41938	534.45	41692	534.45	42044	534.45	41936	534.45	41850	534.45	41696	534.45	41654	534.45	42020	534.45	41768	534.45	41916	534.45	41740
534.4	41554	534.4	41602	534.4	42460	534.4	42280	534.4	41734	534.4	42072	534.4	41632	534.4	42024	534.4	41854	534.4	42256	534.4	42132
534.35	41356	534.35	41620	534.35	42260	534.35	41696	534.35	41824	534.35	42252	534.35	41750	534.35	42202	534.35	41844	534.35	42618	534.35	41814
534.3	41610	534.3	41888	534.3	41884	534.3	42338	534.3	41900	534.3	41970	534.3	42108	534.3	42424	534.3	42166	534.3	42302	534.3	42080
534.25	41144	534.25	42020	534.25	41776	534.25	42162	534.25	42218	534.25	41970	534.25	41974	534.25	42284	534.25	42114	534.25	42174	534.25	41830
534.2	41716	534.2	42242	534.2	41716	534.2	42038	534.2	41992	534.2	41988	534.2	42020	534.2	42050	534.2	42342	534.2	42442	534.2	41978
534.15	41578	534.15	42010	534.15	41970	534.15	42024	534.15	42054	534.15	42004	534.15	41758	534.15	41878	534.15	42302	534.15	41760	534.15	41948
534.1	41160	534.1	41780	534.1	41714	534.1	42632	534.1	42270	534.1	42068	534.1	42288	534.1	41952	534.1	42304	534.1	41996	534.1	42056
534.05	41736	534.05	41740	534.05	41998	534.05	41970	534.05	42516	534.05	42062	534.05	42180	534.05	42130	534.05	42430	534.05	42160	534.05	42282
534	41550	534	41812	534	42134	534	42252	534	42510	534	42444	534	42224	534	42442	534	42106	534	42368	534	42280
533.95	41792	533.95	42042	533.95	42286	533.95	42068	533.95	42094	533.95	42166	533.95	42208	533.95	42394	533.95	41936	533.95	42576	533.95	42174
533.9	41732	533.9	42176	533.9	41938	533.9	42022	533.9	41948	533.9	41974	533.9	41850	533.9	42812	533.9	42148	533.9	42680	533.9	42706
533.85	41840	533.85	41480	533.85	41692	533.85	42898	533.85	42012	533.85	42136	533.85	42186	533.85	41912	533.85	42358	533.85	42238	533.85	42034
533.8	41922	533.8	41430	533.8	42358	533.8	42430	533.8	42132	533.8	41818	533.8	42358	533.8	42506	533.8	42596	533.8	42532	533.8	41618
533.75	41534	533.75	41742	533.75	42436	533.75	42060	533.75	42420	533.75	42290	533.75	42342	533.75	42772	533.75	42348	533.75	42494	533.75	42484
533.7	41800	533.7	42848	533.7	42394	533.7	42132	533.7	42732	533.7	42650	533.7	42336	533.7	42696	533.7	42410	533.7	43138	533.7	42546
533.65	42070	533.65	42692	533.65	42142	533.65	41980	533.65	42522	533.65	42430	533.65	42508	533.65	43266	533.65	42614	533.65	43354	533.65	42692
533.6	41712	533.6	41890	533.6	42520	533.6	42260	533.6	42988	533.6	42388	533.6	42510	533.6	43060	533.6	43150	533.6	43188	533.6	42300
533.55	41426	533.55	42072	533.55	41954	533.55	42994	533.55	42882	533.55	42226	533.55	42740	533.55	42966	533.55	42942	533.55	43054	533.55	42876
533.5	41648	533.5	42598	533.5	42614	533.5	42644	533.5	42892	533.5	42870	533.5	43014	533.5	42926	533.5	43422	533.5	43076	533.5	43180
533.45	41696	533.45	42048	533.45	42734	533.45	42362	533.45	43010	533.45	42914	533.45	43648	533.45	43202	533.45	43470	533.45	43270	533.45	42998
533.4	41708	533.4	42346	533.4	42384	533.4	42732	533.4	42816	533.4	43024	533.4	43526	533.4	43052	533.4	43146	533.4	43542	533.4	42614
533.35	41556	533.35	42776	533.35	42346	533.35	43284	533.35	42748	533.35	42998	533.35	42646	533.35	43286	533.35	43462	533.35	43544	533.35	42926
533.3	42090	533.3	42196	533.3	42720	533.3	42506	533.3	43144	533.3	42922	533.3	43132	533.3	43110	533.3	43630	533.3	43532	533.3	43386
533.25	42012	533.25	42104	533.25	42944	533.25	43018	533.25	43278	533.25	43760	533.25	43578	533.25	43414	533.25	43426	533.25	43402	533.25	44032
533.2	42282	533.2	42396	533.2	42954	533.2	42952	533.2	43120	533.2	43210	533.2	43596	533.2	43806	533.2	43760	533.2	44104	533.2	43984
533.15	41754	533.15	42558	533.15	43136	533.15	43286	533.15	43692	533.15	43436	533.15	44170	533.15	44050	533.15	44264	533.15	44240	533.15	44470
533.1	42008	533.1	42758	533.1	43326	533.1	43184	533.1	43598	533.1	43912	533.1	44114	533.1	44228	533.1	44330	533.1	44522	533.1	44734
533.05	41882	533.05	43028	533.05	43228	533.05	43412	533.05	43810	533.05	44026	533.05	44334	533.05	44964	533.05	44234	533.05	44558	533.05	44530
533	42182	533	43178	533	42984	533	43690	533	43768	533	44258	533	44370	533	44868	533	44642	533	44832	533	44368
532.95	42320	532.95	43230	532.95	42950	532.95	43602	532.95	44188	532.95	44838	532.95	44302	532.95	45224	532.95	45064	532.95	44954	532.95	44760
532.9	41962	532.9	43004	532.9	43448	532.9	43760	532.9	44220	532.9	44456	532.9	44866	532.9	45166	532.9	45438	532.9	45270	532.9	45300
532.85	42250	532.85	43196	532.85	43882	532.85	43784	532.85	43968	532.85	44892	532.85	45504	532.85	45508	532.85	45112	532.85	45444	532.85	45446
532.8	41752	532.8	43128	532.8	43678	532.8	44082	532.8	44362	532.8	44874	532.8	45168	532.8	45360	532.8	45460	532.8	45490	532.8	45806
532.75	42376	532.75	43390	532.75	43824	532.75	44296	532.75	44768	532.75	45116	532.75	45106	532.75	45460	532.75	45774	532.75	45658	532.75	45816
532.7	42620	532.7	43190	532.7	43768	532.7	44368	532.7	44786	532.7	45252	532.7	45302	532.7	45802	532.7	45814	532.7	46242	532.7	46220
532.65	42162	532.65	43398	532.65	44180	532.65	44672	532.65	45208	532.65	45206	532.65	46290	532.65	46098	532.65	45694	532.65	46258	532.65	46254
532.6	42108	532.6	43650	532.6	44404	532.6	44560	532.6	45516	532.6	45624	532.6	46112	532.6	45892	532.6	46530	532.6	46476	532.6	46342
532.55	42128	532.55	43356	532.55	44214	532.55	44814	532.55	45524	532.55	45712	532.55	46020	532.55	46232	532.55	46574	532.55	46474	532.55	46368
532.5	42496	532.5	44006	532.5	44648	532.5	44794	532.5	45508	532.5	46016	532.5	47188	532.5	46316	532.5	46734	532.5	47594	532.5	46490
532.45	42134	532.45	44096	532.45	44832	532.45	44816	532.45	45372	532.45	45784	532.45	46060	532.45	46818	532.45	46620	532.45	47094	532.45	46522
532.4	42292	532.4	43872	532.4	44086	532.4	44760	532.4	45816	532.4	45970	532.4	46364	532.4	46606	532.4	47332	532.4	46694	532.4	46676
532.35	42102	532.35	43714	532.35	44518	532.35	45092	532.35	45952	532.35	46060	532.35	46550	532.35	46830	532.35	46966	532.35	46858	532.35	47274
532.3	42122	532.3	44210	532.3	44436	532.3	45598	532.3	45938	532.3	46064	532.3	46392	532.3	46912	532.3	47032	532.3	46840	532.3	47308
532.25	42212	532.25	43656	532.25	45042	532.25	45644	532.25	45884	532.25	46760	532.25	46304	532.25	46716	532.25	47174	532.25	47114	532.25	47148
532.2	41976	532.2	43832	532.2	44832	532.2	45484	532.2	46448	532.2	46292	532.2	46608	532.2	47134	532.2	46588	532.2	47258	532.2	47170
532.15	42762	532.15	44096	532.15	44724	532.15	45382	532.15	46430	532.15	46552	532.15	46146	532.15	47322	532.15	46952	532.15	47646	532.15	47096
532.1	42772	532.1	44294	532.1	44728	532.1	45180	532.1	45944	532.1	46464	532.1	46208	532.1	47110	532.1	46992	532.1	47048	532.1	46596
532.05	42400	532.05	44136	532.05	44660	532.05	45422	532.05	46094	532.05	45876	532.05	46382	532.05	47540	532.05	46688	532.05	46768	532.05	46680
532	42308	532	43994	532	44714	532	45362	532	46026	532	45876	532	46106	532	46348	532	46742	532	46582	532	46792
531.95	42890	531.95	43910	531.95	45338	531.95	45108	531.95	46234	531.95	45804	531.95	45912	531.95	46058	531.95	46724	531.95	46146	531.95	46874
531.9	42984	531.9	44220	531.9	44862	531.9	45010	531.9	45558	531.9	46180	531.9	46320	531.9	46754	531.9	46660	531.9	46494	531.9	46520
531.85	42832	531.85	43898	531.85	44818	531.85	45496	531.85	45420	531.85	45822	531.85	46014	531.85	45894	531.85	45636	531.85	46624	531.85	46510
531.8	42460	531.8	44130	531.8	44488	531.8	45144	531.8	45440	531.8	45320	531.8	45830	531.8	45830	531.8	45808	531.8	46256	531.8	45908
531.75	42286	531.75	44232	531.75	44386	531.75	45060	531.75	45050	531.75	45670	531.75	46184	531.75	45912	531.75	45240	531.75	45596	531.75	45560
531.7	42944	531.7	44612	531.7	44146	531.7	44896	531.7	45054	531.7	45360	531.7	45442	531.7	45802	531.7	45536	531.7	45656	531.7	45200
531.65	43136	531.65	44156	531.65	44762	531.65	44636	531.65	44934	531.65	45018	531.65	45422	531.65	45726	531.65	45166	531.65	45286	531.65	45434
531.6	42842	531.6	44280	531.6	44610	531.6	45078	531.6	45510	531.6	45450	531.6	45420	531.6	45724	531.6	45140	531.6	45630	531.6	45262
531.55	42950	531.55	43754	531.55	44144	531.55	44818	531.55	45314	531.55	44760	531.55	44658	531.55	45160	531.55	45162	531.55	44910	531.55	44938
531.5	43234	531.5	43736	531.5	44432	531.5	44636	531.5	44396	531.5	44200	531.5	45080	531.5	44664	531.5	44508	531.5	44726	531.5	45054
531.45	43246	531.45	44238	531.45	44166	531.45	44046	531.45	44622	531.45	45118	531.45	44752	531.45	44622	531.45	44690	531.45	44814	531.45	44240
531.4	43130	531.4	43874	531.4	44222	531.4	43688	531.4	44456	531.4	44434	531.4	44246	531.4	44842	531.4	44540	531.4	44534	531.4	43808
531.35	43662	531.35	44206	531.35	44400	531.35	44014	531.35	44526	531.35	44120	531.35	44452	531.35	44276	531.35	44716	531.35	44088	531.35	44096
531.3	43420	531.3	43878	531.3	44088	531.3	43790	531.3	44110	531.3	43940	531.3	44596	531.3	44036	531.3	44664	531.3	43944	531.3	44062
531.25	43776	531.25	43850	531.25	43822	531.25	44188	531.25	44024	531.25	44410	531.25	43888	531.25	44042	531.25	44374	531.25	44178	531.25	44144
531.2	43546	531.2	44236	531.2	43908	531.2	43916	531.2	44122	531.2	43608	531.2	44460	531.2	43906	531.2	44044	531.2	44188	531.2	44228
531.15	43854	531.15	44024	531.15	44010	531.15	44398	531.15	43786	531.15	43790	531.15	44794	531.15	43928	531.15	44128	531.15	43358	531.15	43806
531.1	44354	531.1	43976	531.1	44202	531.1	44142	531.1	44144	531.1	43846	531.1	44184	531.1	43984	531.1	43914	531.1	44148	531.1	43804
531.05	43796	531.05	44066	531.05	44004	531.05	43804	531.05	43682	531.05	43362	531.05	44288	531.05	43728	531.05	43600	531.05	44026	531.05	43838
531	44156	531	44586	531	43882	531	43974	531	43786	531	43754	531	43926	531	43548	531	43624	531	43422	531	43588
530.95	44210	530.95	44150	530.95	44060	530.95	43822	530.95	43854	530.95	43604	530.95	43856	530.95	43886	530.95	43726	530.95	43162	530.95	43180
530.9	44276	530.9	44340	530.9	44142	530.9	44362	530.9	44040	530.9	44172	530.9	43492	530.9	43976	530.9	43482	530.9	43610	530.9	43324
530.85	44764	530.85	44208	530.85	44348	530.85	43908	530.85	44432	530.85	43862	530.85	43560	530.85	43608	530.85	43688	530.85	43470	530.85	43246
530.8	44992	530.8	45110	530.8	44138	530.8	44188	530.8	44048	530.8	43870	530.8	43482	530.8	42882	530.8	43472	530.8	43496	530.8	43530
530.75	45516	530.75	45500	530.75	44310	530.75	44438	530.75	43908	530.75	44136	530.75	43490	530.75	43494	530.75	43786	530.75	43306	530.75	43548
530.7	45554	530.7	45118	530.7	44704	530.7	44050	530.7	44526	530.7	43956	530.7	43348	530.7	43640	530.7	43592	530.7	43256	530.7	43706
530.65	45542	530.65	44888	530.65	45020	530.65	43918	530.65	44492	530.65	44262	530.65	43542	530.65	43708	530.65	43170	530.65	43472	530.65	43946
530.6	45946	530.6	45268	530.6	45270	530.6	44778	530.6	43958	530.6	44394	530.6	43834	530.6	43626	530.6	42962	530.6	43590	530.6	43456
530.55	46182	530.55	45638	530.55	45116	530.55	45170	530.55	44222	530.55	44062	530.55	43406	530.55	43794	530.55	43178	530.55	43634	530.55	43324
530.5	46624	530.5	45732	530.5	45174	530.5	44622	530.5	44434	530.5	43866	530.5	44070	530.5	43790	530.5	43534	530.5	44218	530.5	42932
530.45	46604	530.45	46198	530.45	45274	530.45	45044	530.45	44256	530.45	43956	530.45	43856	530.45	44338	530.45	44002	530.45	43764	530.45	42956
530.4	46778	530.4	46136	530.4	45442	530.4	45422	530.4	44242	530.4	44394	530.4	44206	530.4	44022	530.4	44108	530.4	43358	530.4	43340
530.35	47304	530.35	46028	530.35	45360	530.35	44918	530.35	44844	530.35	44248	530.35	43434	530.35	44102	530.35	43768	530.35	43168	530.35	43216
530.3	47286	530.3	46116	530.3	45528	530.3	44974	530.3	44794	530.3	44432	530.3	44374	530.3	43876	530.3	43816	530.3	44034	530.3	43194
530.25	47812	530.25	46812	530.25	45738	530.25	45502	530.25	44770	530.25	44446	530.25	44522	530.25	44282	530.25	43584	530.25	43968	530.25	43152
530.2	47698	530.2	46238	530.2	46132	530.2	45816	530.2	45042	530.2	43984	530.2	43896	530.2	44320	530.2	44046	530.2	43798	530.2	43332
530.15	48114	530.15	46720	530.15	45858	530.15	45740	530.15	44748	530.15	44122	530.15	44500	530.15	44146	530.15	43682	530.15	44040	530.15	43814
530.1	48288	530.1	46556	530.1	46256	530.1	45736	530.1	44738	530.1	44868	530.1	44572	530.1	43836	530.1	44108	530.1	43762	530.1	43816
530.05	48088	530.05	46312	530.05	46218	530.05	45686	530.05	44882	530.05	44628	530.05	44224	530.05	44454	530.05	44050	530.05	43796	530.05	43514
530	48018	530	46510	530	46242	530	45658	530	45524	530	44366	530	44360	530	44134	530	44242	530	43926	530	43512
529.95	48260	529.95	47076	529.95	46638	529.95	45914	529.95	44958	529.95	44996	529.95	44702	529.95	44328	529.95	44232	529.95	43962	529.95	43710
529.9	48120	529.9	46720	529.9	46224	529.9	45872	529.9	44990	529.9	44526	529.9	44532	529.9	44250	529.9	44320	529.9	43818	529.9	43902
529.85	48116	529.85	46994	529.85	45936	529.85	46100	529.85	45052	529.85	44746	529.85	44546	529.85	44500	529.85	43718	529.85	43776	529.85	43686
529.8	47514	529.8	46712	529.8	45646	529.8	45590	529.8	45124	529.8	44778	529.8	44298	529.8	44052	529.8	44120	529.8	43810	529.8	43558
529.75	47662	529.75	47026	529.75	46618	529.75	45456	529.75	45362	529.75	45002	529.75	44766	529.75	43624	529.75	44394	529.75	43528	529.75	43936
529.7	47844	529.7	46816	529.7	45962	529.7	45838	529.7	45438	529.7	44708	529.7	44702	529.7	44556	529.7	43794	529.7	43990	529.7	43648
529.65	47510	529.65	46222	529.65	45828	529.65	45482	529.65	45090	529.65	44788	529.65	44266	529.65	44612	529.65	44268	529.65	44250	529.65	43660
529.6	47312	529.6	45874	529.6	45900	529.6	45538	529.6	44944	529.6	44512	529.6	43962	529.6	44024	529.6	43924	529.6	44486	529.6	43506
529.55	47426	529.55	46324	529.55	45842	529.55	45702	529.55	44614	529.55	44326	529.55	44514	529.55	44508	529.55	44440	529.55	43968	529.55	43976
529.5	46780	529.5	45866	529.5	45080	529.5	45248	529.5	44952	529.5	44940	529.5	44538	529.5	44768	529.5	43970	529.5	44010	529.5	43656
529.45	46094	529.45	45380	529.45	45626	529.45	45760	529.45	44954	529.45	44038	529.45	44610	529.45	44444	529.45	43876	529.45	44026	529.45	43548
529.4	46142	529.4	45964	529.4	46130	529.4	45200	529.4	44874	529.4	44668	529.4	43734	529.4	44014	529.4	43654	529.4	44082	529.4	43800
529.35	46474	529.35	45750	529.35	45582	529.35	44680	529.35	44782	529.35	44556	529.35	43750	529.35	43944	529.35	43774	529.35	43864	529.35	43952
529.3	45628	529.3	45242	529.3	44970	529.3	44466	529.3	44372	529.3	44276	529.3	43992	529.3	44836	529.3	43752	529.3	43414	529.3	43290
529.25	45378	529.25	45212	529.25	44412	529.25	44634	529.25	44300	529.25	44088	529.25	44324	529.25	44370	529.25	44572	529.25	44180	529.25	43786
529.2	44798	529.2	45236	529.2	45108	529.2	44864	529.2	44854	529.2	44284	529.2	44026	529.2	44636	529.2	43892	529.2	43702	529.2	43408
529.15	45338	529.15	44828	529.15	45170	529.15	44650	529.15	44432	529.15	44580	529.15	43830	529.15	43444	529.15	44246	529.15	43768	529.15	43350
529.1	44834	529.1	44400	529.1	44458	529.1	44458	529.1	44360	529.1	44376	529.1	43824	529.1	43608	529.1	43870	529.1	43458	529.1	43048
529.05	44798	529.05	44590	529.05	44400	529.05	44238	529.05	44374	529.05	44008	529.05	44312	529.05	44208	529.05	43638	529.05	43248	529.05	43760
529	44480	529	44980	529	44768	529	44346	529	44166	529	43954	529	43818	529	43850	529	43382	529	43272	529	43140
528.95	44792	528.95	44936	528.95	44410	528.95	44080	528.95	44422	528.95	43870	528.95	43962	528.95	43620	528.95	43610	528.95	43862	528.95	43496
528.9	44334	528.9	44316	528.9	44496	528.9	44108	528.9	44162	528.9	43644	528.9	43590	528.9	44010	528.9	43900	528.9	43678	528.9	43822
528.85	44432	528.85	44780	528.85	44258	528.85	44402	528.85	44100	528.85	43696	528.85	43716	528.85	43770	528.85	44218	528.85	43300	528.85	43402
528.8	43996	528.8	44598	528.8	44070	528.8	44134	528.8	43644	528.8	43508	528.8	43608	528.8	43390	528.8	43780	528.8	43600	528.8	43544
528.75	44020	528.75	44360	528.75	44274	528.75	43632	528.75	43574	528.75	44200	528.75	44070	528.75	43872	528.75	43422	528.75	43492	528.75	43286
528.7	44336	528.7	44420	528.7	44006	528.7	43718	528.7	43904	528.7	43464	528.7	43494	528.7	43664	528.7	43636	528.7	43566	528.7	42960
528.65	43820	528.65	44038	528.65	43998	528.65	43958	528.65	43956	528.65	43724	528.65	43480	528.65	43476	528.65	43126	528.65	43072	528.65	42950
528.6	43956	528.6	43694	528.6	43796	528.6	43702	528.6	43972	528.6	43566	528.6	43586	528.6	43526	528.6	43492	528.6	43216	528.6	43050
528.55	43828	528.55	43914	528.55	43922	528.55	43516	528.55	44316	528.55	43778	528.55	43234	528.55	43986	528.55	43574	528.55	43462	528.55	43058
528.5	43722	528.5	44028	528.5	44016	528.5	43730	528.5	44210	528.5	43738	528.5	43634	528.5	43354	528.5	42986	528.5	43326	528.5	43698
528.45	43588	528.45	43696	528.45	43978	528.45	43574	528.45	43762	528.45	43972	528.45	43026	528.45	43494	528.45	43698	528.45	43716	528.45	43924
528.4	43880	528.4	43318	528.4	43438	528.4	43886	528.4	43276	528.4	43626	528.4	43952	528.4	43644	528.4	43402	528.4	43580	528.4	43630
528.35	43324	528.35	43990	528.35	43736	528.35	43918	528.35	43208	528.35	43534	528.35	44128	528.35	43516	528.35	43488	528.35	43656	528.35	43594
528.3	43834	528.3	43460	528.3	43850	528.3	43550	528.3	43360	528.3	43532	528.3	43610	528.3	43470	528.3	43352	528.3	43326	528.3	43288
528.25	43248	528.25	44180	528.25	43380	528.25	43330	528.25	43878	528.25	43360	528.25	43694	528.25	43436	528.25	43750	528.25	43814	528.25	43654
528.2	43798	528.2	43638	528.2	44052	528.2	43372	528.2	43490	528.2	43188	528.2	43462	528.2	43956	528.2	43290	528.2	43112	528.2	42948
528.15	43686	528.15	43898	528.15	43644	528.15	43980	528.15	43902	528.15	43752	528.15	43754	528.15	43908	528.15	43492	528.15	43284	528.15	43024
528.1	44198	528.1	43590	528.1	43696	528.1	43720	528.1	44172	528.1	43636	528.1	43332	528.1	43160	528.1	43332	528.1	43438	528.1	44024
528.05	43788	528.05	43730	528.05	43580	528.05	43434	528.05	44334	528.05	43960	528.05	43936	528.05	43302	528.05	43232	528.05	43188	528.05	43346
528	43838	528	43704	528	43264	528	44238	528	43670	528	43950	528	43524	528	43596	528	43400	528	43400	528	43080
527.95	43654	527.95	43858	527.95	43964	527.95	43944	527.95	43594	527.95	43658	527.95	43712	527.95	43658	527.95	43178	527.95	43528	527.95	43524
527.9	43388	527.9	43890	527.9	43396	527.9	43358	527.9	43378	527.9	43266	527.9	43296	527.9	43690	527.9	43696	527.9	43460	527.9	42900
527.85	43802	527.85	44294	527.85	43578	527.85	44152	527.85	43764	527.85	43632	527.85	43358	527.85	43576	527.85	43538	527.85	43828	527.85	43558
527.8	44058	527.8	43610	527.8	43976	527.8	43378	527.8	44094	527.8	43076	527.8	43760	527.8	43572	527.8	43540	527.8	43910	527.8	43344
527.75	43670	527.75	43704	527.75	43908	527.75	44004	527.75	44108	527.75	44032	527.75	43960	527.75	43668	527.75	43772	527.75	44096	527.75	42910
527.7	43902	527.7	43832	527.7	43912	527.7	44156	527.7	43876	527.7	43496	527.7	43610	527.7	43844	527.7	43390	527.7	44038	527.7	43830
527.65	44286	527.65	43906	527.65	43278	527.65	44422	527.65	43964	527.65	44360	527.65	43656	527.65	44000	527.65	43864	527.65	44070	527.65	43160
527.6	43474	527.6	44058	527.6	43672	527.6	43766	527.6	44318	527.6	44120	527.6	44034	527.6	43524	527.6	44270	527.6	43368	527.6	43244
527.55	44250	527.55	44194	527.55	43788	527.55	43708	527.55	43780	527.55	44056	527.55	43940	527.55	43922	527.55	44010	527.55	43854	527.55	43804
527.5	44008	527.5	43966	527.5	44082	527.5	43890	527.5	44310	527.5	43764	527.5	43604	527.5	44186	527.5	43892	527.5	43890	527.5	43746
527.45	44468	527.45	43926	527.45	44006	527.45	43984	527.45	43918	527.45	43794	527.45	44194	527.45	44042	527.45	43246	527.45	43950	527.45	43964
527.4	44128	527.4	43948	527.4	43924	527.4	44192	527.4	43442	527.4	44046	527.4	44018	527.4	43980	527.4	43622	527.4	43776	527.4	43372
527.35	44370	527.35	44818	527.35	43874	527.35	43476	527.35	43592	527.35	44248	527.35	44114	527.35	43966	527.35	43850	527.35	43678	527.35	43726
527.3	44060	527.3	44108	527.3	44184	527.3	43848	527.3	44112	527.3	44098	527.3	43388	527.3	44014	527.3	44142	527.3	44274	527.3	43608
527.25	44138	527.25	44836	527.25	44338	527.25	43994	527.25	44168	527.25	44100	527.25	43986	527.25	43798	527.25	44122	527.25	43874	527.25	43872
527.2	44180	527.2	43898	527.2	44122	527.2	44104	527.2	43770	527.2	44638	527.2	44068	527.2	43664	527.2	44054	527.2	43902	527.2	43686
527.15	43830	527.15	44624	527.15	44550	527.15	44288	527.15	43602	527.15	44718	527.15	44134	527.15	44524	527.15	44614	527.15	44094	527.15	43832
527.1	43798	527.1	43604	527.1	43688	527.1	44344	527.1	44226	527.1	43698	527.1	43924	527.1	44182	527.1	44192	527.1	43876	527.1	43918
527.05	44118	527.05	44136	527.05	44312	527.05	44402	527.05	44152	527.05	44082	527.05	44358	527.05	43774	527.05	44082	527.05	43848	527.05	44276
527	43502	527	44170	527	44042	527	44944	527	44282	527	44026	527	44060	527	43960	527	43984	527	44434	527	43658
526.95	43790	526.95	44652	526.95	44360	526.95	44170	526.95	44062	526.95	44544	526.95	44692	526.95	43888	526.95	44128	526.95	44302	526.95	44018
526.9	44320	526.9	44172	526.9	44098	526.9	44614	526.9	44394	526.9	43784	526.9	44360	526.9	44222	526.9	44342	526.9	44026	526.9	44048
526.85	44406	526.85	44732	526.85	44062	526.85	44282	526.85	44564	526.85	43980	526.85	44128	526.85	44322	526.85	44226	526.85	44660	526.85	44040
526.8	44076	526.8	44128	526.8	44386	526.8	44528	526.8	44428	526.8	44646	526.8	44230	526.8	44290	526.8	44660	526.8	44228	526.8	44404
526.75	44152	526.75	44816	526.75	44648	526.75	44542	526.75	44484	526.75	44600	526.75	44256	526.75	44724	526.75	44614	526.75	44350	526.75	44384
526.7	43948	526.7	44256	526.7	44532	526.7	44566	526.7	44342	526.7	44272	526.7	44964	526.7	44338	526.7	44428	526.7	44202	526.7	44510
526.65	44726	526.65	44748	526.65	44552	526.65	44678	526.65	44244	526.65	44394	526.65	45100	526.65	44382	526.65	44404	526.65	44120	526.65	44294
526.6	44792	526.6	44720	526.6	44178	526.6	44500	526.6	44268	526.6	44276	526.6	44338	526.6	44606	526.6	44676	526.6	44432	526.6	44412
526.55	44620	526.55	44774	526.55	44836	526.55	44848	526.55	44600	526.55	43946	526.55	44664	526.55	44494	526.55	44896	526.55	44464	526.55	44154
526.5	44888	526.5	44686	526.5	44494	526.5	44678	526.5	44600	526.5	44190	526.5	44646	526.5	44778	526.5	44672	526.5	44692	526.5	44592
526.45	44312	526.45	45122	526.45	44288	526.45	44950	526.45	44684	526.45	45002	526.45	44822	526.45	44788	526.45	44542	526.45	44666	526.45	44322
526.4	44366	526.4	45098	526.4	44998	526.4	45152	526.4	44688	526.4	44816	526.4	45102	526.4	44878	526.4	44308	526.4	44876	526.4	44388
526.35	44408	526.35	44770	526.35	44798	526.35	44856	526.35	44936	526.35	44316	526.35	44628	526.35	44970	526.35	44754	526.35	44790	526.35	44574
526.3	44900	526.3	44792	526.3	45002	526.3	44436	526.3	44792	526.3	44664	526.3	44488	526.3	45142	526.3	44600	526.3	44610	526.3	44742
526.25	44634	526.25	44406	526.25	44790	526.25	45120	526.25	45186	526.25	44524	526.25	44802	526.25	45016	526.25	44666	526.25	45040	526.25	44932
526.2	44678	526.2	44438	526.2	44530	526.2	44756	526.2	45152	526.2	45628	526.2	45176	526.2	44900	526.2	45294	526.2	45206	526.2	44670
526.15	44234	526.15	44920	526.15	45244	526.15	45512	526.15	44956	526.15	45034	526.15	44424	526.15	45282	526.15	44620	526.15	44818	526.15	44574
526.1	45050	526.1	45002	526.1	45176	526.1	45368	526.1	45452	526.1	44730	526.1	45008	526.1	44786	526.1	45262	526.1	44794	526.1	44698
526.05	45198	526.05	45110	526.05	44990	526.05	45046	526.05	44562	526.05	44782	526.05	44860	526.05	44954	526.05	45494	526.05	45492	526.05	44506
526	44708	526	44594	526	45394	526	45036	526	45510	526	44774	526	44914	526	44988	526	45060	526	45030	526	44634
525.95	45132	525.95	45118	525.95	45244	525.95	44930	525.95	45554	525.95	45082	525.95	45224	525.95	45414	525.95	45016	525.95	45120	525.95	44874
525.9	45328	525.9	45120	525.9	45214	525.9	45008	525.9	45464	525.9	45094	525.9	44852	525.9	44956	525.9	45806	525.9	45394	525.9	44782
525.85	45428	525.85	45152	525.85	45460	525.85	45802	525.85	45470	525.85	45460	525.85	45068	525.85	45278	525.85	44886	525.85	45490	525.85	44578
525.8	45386	525.8	45016	525.8	45436	525.8	45692	525.8	45162	525.8	45224	525.8	44932	525.8	45528	525.8	45402	525.8	44682	525.8	45130
525.75	45250	525.75	45222	525.75	45180	525.75	45646	525.75	45234	525.75	45100	525.75	44886	525.75	45530	525.75	45192	525.75	45140	525.75	45242
525.7	44856	525.7	45324	525.7	45566	525.7	45968	525.7	45046	525.7	45458	525.7	45192	525.7	45502	525.7	44910	525.7	45212	525.7	45094
525.65	45260	525.65	44962	525.65	45376	525.65	45482	525.65	45292	525.65	45554	525.65	45448	525.65	45306	525.65	45018	525.65	45450	525.65	45466
525.6	45428	525.6	45524	525.6	45050	525.6	45652	525.6	45370	525.6	45658	525.6	45432	525.6	45366	525.6	45596	525.6	45108	525.6	45166
525.55	45610	525.55	45518	525.55	45450	525.55	45190	525.55	45350	525.55	45354	525.55	45392	525.55	45710	525.55	45272	525.55	45196	525.55	45130
525.5	45272	525.5	45386	525.5	45314	525.5	45430	525.5	45468	525.5	45614	525.5	45404	525.5	45708	525.5	45354	525.5	45534	525.5	45460
525.45	45112	525.45	45530	525.45	45394	525.45	45214	525.45	45584	525.45	45288	525.45	46020	525.45	45860	525.45	45880	525.45	45838	525.45	45120
525.4	45514	525.4	45590	525.4	45646	525.4	45600	525.4	45894	525.4	45738	525.4	45268	525.4	45640	525.4	45906	525.4	45326	525.4	45402
525.35	46038	525.35	45794	525.35	46152	525.35	45532	525.35	45938	525.35	45512	525.35	45904	525.35	45714	525.35	46050	525.35	45368	525.35	45804
525.3	45846	525.3	46074	525.3	46444	525.3	45496	525.3	45790	525.3	46104	525.3	45996	525.3	45452	525.3	46006	525.3	45496	525.3	45972
525.25	45990	525.25	45812	525.25	46142	525.25	45674	525.25	45692	525.25	45946	525.25	46078	525.25	45870	525.25	45904	525.25	45608	525.25	45680
525.2	46030	525.2	46090	525.2	45610	525.2	46198	525.2	45608	525.2	46070	525.2	46082	525.2	45804	525.2	45998	525.2	45706	525.2	45714
525.15	46170	525.15	46052	525.15	45868	525.15	46524	525.15	45912	525.15	46052	525.15	46018	525.15	46254	525.15	45930	525.15	45714	525.15	45776
525.1	45822	525.1	46132	525.1	45816	525.1	46198	525.1	46100	525.1	45488	525.1	46326	525.1	46056	525.1	45690	525.1	46204	525.1	45820
525.05	46272	525.05	46216	525.05	46050	525.05	46072	525.05	46078	525.05	46030	525.05	46008	525.05	45960	525.05	46080	525.05	46238	525.05	45732
525	46052	525	46128	525	46042	525	46246	525	45998	525	45982	525	45988	525	45912	525	46512	525	46118	525	45908

## Sheet: Fig. 4c
	MnO		Mn3O4
ln p	ln v	lnp	lnv
-17.7275	-24.2115	-15.4503	-24.5969
-15.0195	-23.0741	-16.1907	-25.0497
-16.8112	-23.8064	-13.8155	-23.8331
-16.1181	-23.6942	-14.4504	-23.7796
-18.6438	-24.778	-14.0449	-24.1893

## Sheet: Fig. 4b
			O 1s
	AS prepared		15 L		30 L		45 L		60 L		120 L		180 L		240 L		300 L
537	40654	537	41174	537	41754	537	40856	537	41150	537	41214	537	41120	537	40956	537	41136
536.95	40790	536.95	41338	536.95	41028	536.95	41204	536.95	40914	536.95	41174	536.95	41124	536.95	41122	536.95	41418
536.9	40912	536.9	41194	536.9	41520	536.9	41300	536.9	40810	536.9	40476	536.9	41140	536.9	41070	536.9	41662
536.85	40554	536.85	41222	536.85	41412	536.85	41650	536.85	41006	536.85	41202	536.85	41020	536.85	41524	536.85	40944
536.8	40818	536.8	41382	536.8	41004	536.8	41624	536.8	41028	536.8	41156	536.8	41172	536.8	41418	536.8	41100
536.75	41058	536.75	41196	536.75	41100	536.75	41162	536.75	40736	536.75	41220	536.75	41052	536.75	41474	536.75	40872
536.7	40890	536.7	40982	536.7	41496	536.7	41216	536.7	41032	536.7	41088	536.7	41144	536.7	40850	536.7	41234
536.65	40898	536.65	41022	536.65	41480	536.65	41064	536.65	40840	536.65	40658	536.65	41268	536.65	41800	536.65	41592
536.6	40762	536.6	40956	536.6	40914	536.6	41072	536.6	40920	536.6	40776	536.6	41534	536.6	41228	536.6	41194
536.55	40838	536.55	41316	536.55	41286	536.55	41212	536.55	40910	536.55	40902	536.55	41250	536.55	40652	536.55	40942
536.5	40610	536.5	41334	536.5	40916	536.5	41404	536.5	40894	536.5	41206	536.5	40854	536.5	41082	536.5	41242
536.45	41150	536.45	41282	536.45	41492	536.45	41250	536.45	41108	536.45	41144	536.45	41252	536.45	41412	536.45	41242
536.4	40966	536.4	40560	536.4	40844	536.4	41170	536.4	40834	536.4	40638	536.4	41290	536.4	41198	536.4	41420
536.35	40856	536.35	40920	536.35	41196	536.35	41280	536.35	40774	536.35	40714	536.35	41086	536.35	41112	536.35	40906
536.3	40750	536.3	41404	536.3	41322	536.3	41458	536.3	40784	536.3	41350	536.3	40966	536.3	40752	536.3	41224
536.25	41188	536.25	40892	536.25	40972	536.25	41188	536.25	41244	536.25	40940	536.25	41044	536.25	40862	536.25	41108
536.2	40552	536.2	41162	536.2	41096	536.2	41300	536.2	41108	536.2	41136	536.2	41264	536.2	41110	536.2	41088
536.15	40542	536.15	41406	536.15	41144	536.15	41614	536.15	41202	536.15	41436	536.15	41134	536.15	41264	536.15	41438
536.1	40956	536.1	41306	536.1	41214	536.1	41228	536.1	40710	536.1	41330	536.1	41504	536.1	41440	536.1	41542
536.05	41662	536.05	41108	536.05	41164	536.05	41284	536.05	41420	536.05	41238	536.05	41514	536.05	41088	536.05	41812
536	40896	536	41336	536	41450	536	41238	536	40904	536	40876	536	41300	536	41444	536	41628
535.95	41128	535.95	40764	535.95	40960	535.95	41276	535.95	41308	535.95	40992	535.95	41012	535.95	41162	535.95	41274
535.9	41680	535.9	40988	535.9	41526	535.9	41526	535.9	41744	535.9	40946	535.9	41174	535.9	41078	535.9	41224
535.85	41200	535.85	41222	535.85	41494	535.85	41344	535.85	41364	535.85	41050	535.85	40838	535.85	41184	535.85	41504
535.8	41382	535.8	41544	535.8	41092	535.8	41174	535.8	41290	535.8	41260	535.8	40870	535.8	41316	535.8	41486
535.75	40562	535.75	41234	535.75	41522	535.75	40986	535.75	41566	535.75	41220	535.75	41024	535.75	41156	535.75	40802
535.7	41200	535.7	41160	535.7	41110	535.7	41554	535.7	41364	535.7	41040	535.7	41136	535.7	41492	535.7	41098
535.65	40744	535.65	40988	535.65	41048	535.65	41464	535.65	41096	535.65	41274	535.65	41334	535.65	41116	535.65	41236
535.6	40778	535.6	41320	535.6	41276	535.6	41016	535.6	41254	535.6	41532	535.6	41264	535.6	41428	535.6	41794
535.55	41030	535.55	41324	535.55	41232	535.55	41122	535.55	40900	535.55	41470	535.55	41810	535.55	41066	535.55	41588
535.5	40548	535.5	41292	535.5	41422	535.5	41292	535.5	41008	535.5	40772	535.5	41546	535.5	41346	535.5	41270
535.45	40760	535.45	40962	535.45	41118	535.45	40924	535.45	41340	535.45	41358	535.45	41262	535.45	41062	535.45	41880
535.4	41490	535.4	41446	535.4	40996	535.4	41088	535.4	41394	535.4	41560	535.4	41348	535.4	41494	535.4	41706
535.35	40988	535.35	41424	535.35	41486	535.35	41392	535.35	41222	535.35	40782	535.35	41324	535.35	41204	535.35	41808
535.3	41204	535.3	41266	535.3	41398	535.3	41362	535.3	41194	535.3	40726	535.3	41278	535.3	41312	535.3	41090
535.25	41154	535.25	41150	535.25	41686	535.25	41126	535.25	41318	535.25	41402	535.25	41236	535.25	41754	535.25	41488
535.2	40652	535.2	41722	535.2	41588	535.2	41498	535.2	41028	535.2	41224	535.2	41472	535.2	41090	535.2	41600
535.15	41356	535.15	41760	535.15	41400	535.15	41442	535.15	41684	535.15	41380	535.15	41212	535.15	41652	535.15	41468
535.1	41100	535.1	41458	535.1	41554	535.1	41234	535.1	41444	535.1	41246	535.1	41136	535.1	41810	535.1	41548
535.05	41696	535.05	41154	535.05	41672	535.05	41470	535.05	41212	535.05	41246	535.05	41056	535.05	41744	535.05	41246
535	40984	535	41184	535	41398	535	41568	535	40916	535	41572	535	41170	535	42094	535	41784
534.95	41040	534.95	41444	534.95	41498	534.95	41442	534.95	41234	534.95	41362	534.95	41780	534.95	41472	534.95	41416
534.9	41164	534.9	41252	534.9	40986	534.9	41286	534.9	41154	534.9	41482	534.9	41554	534.9	41614	534.9	41518
534.85	41176	534.85	41888	534.85	41382	534.85	40908	534.85	41506	534.85	41630	534.85	41488	534.85	41780	534.85	41658
534.8	41212	534.8	41496	534.8	41220	534.8	41760	534.8	41336	534.8	41354	534.8	41254	534.8	41424	534.8	41960
534.75	41032	534.75	41910	534.75	41540	534.75	41348	534.75	41184	534.75	41904	534.75	41200	534.75	41712	534.75	41962
534.7	41074	534.7	41514	534.7	41574	534.7	41300	534.7	41432	534.7	41310	534.7	41300	534.7	41514	534.7	41348
534.65	40970	534.65	41256	534.65	41498	534.65	41330	534.65	41780	534.65	41352	534.65	41530	534.65	41280	534.65	41638
534.6	40798	534.6	41216	534.6	41326	534.6	41490	534.6	41086	534.6	41470	534.6	41958	534.6	41538	534.6	41484
534.55	41166	534.55	41524	534.55	41694	534.55	41154	534.55	41194	534.55	41538	534.55	41498	534.55	41524	534.55	41408
534.5	41396	534.5	42022	534.5	41678	534.5	41428	534.5	41256	534.5	41552	534.5	41372	534.5	41640	534.5	41798
534.45	41604	534.45	41454	534.45	41582	534.45	41822	534.45	41316	534.45	41262	534.45	41488	534.45	41086	534.45	41818
534.4	41468	534.4	41720	534.4	41100	534.4	41816	534.4	41188	534.4	41094	534.4	41416	534.4	41446	534.4	41568
534.35	41356	534.35	41808	534.35	41436	534.35	41926	534.35	41156	534.35	41220	534.35	41436	534.35	41042	534.35	41888
534.3	41282	534.3	41856	534.3	41632	534.3	41376	534.3	41778	534.3	41290	534.3	41606	534.3	41794	534.3	42300
534.25	41056	534.25	42170	534.25	41964	534.25	41322	534.25	41086	534.25	41464	534.25	41352	534.25	41934	534.25	42020
534.2	41166	534.2	41238	534.2	41932	534.2	41822	534.2	41584	534.2	41842	534.2	42008	534.2	41772	534.2	41860
534.15	41340	534.15	41172	534.15	41510	534.15	41792	534.15	41776	534.15	41966	534.15	41892	534.15	41880	534.15	42140
534.1	41664	534.1	41282	534.1	42056	534.1	41744	534.1	41264	534.1	41804	534.1	41946	534.1	42280	534.1	42086
534.05	41196	534.05	42038	534.05	42034	534.05	41612	534.05	41402	534.05	41524	534.05	42064	534.05	42100	534.05	42254
534	41850	534	41766	534	41652	534	41424	534	41572	534	41982	534	41704	534	41906	534	42840
533.95	41676	533.95	41622	533.95	41688	533.95	41966	533.95	41710	533.95	42198	533.95	42220	533.95	41734	533.95	41962
533.9	41468	533.9	42306	533.9	41618	533.9	41926	533.9	41338	533.9	42312	533.9	42256	533.9	42282	533.9	42024
533.85	41802	533.85	42204	533.85	42266	533.85	41900	533.85	41518	533.85	41944	533.85	42326	533.85	42312	533.85	42528
533.8	41680	533.8	42016	533.8	42266	533.8	41562	533.8	42068	533.8	41760	533.8	42130	533.8	42310	533.8	42402
533.75	41502	533.75	41426	533.75	41886	533.75	41980	533.75	41934	533.75	42152	533.75	42224	533.75	42520	533.75	42720
533.7	41330	533.7	41738	533.7	42318	533.7	41884	533.7	42036	533.7	41722	533.7	42478	533.7	42742	533.7	43040
533.65	41832	533.65	41592	533.65	42366	533.65	41996	533.65	41694	533.65	42328	533.65	42472	533.65	42458	533.65	43330
533.6	41322	533.6	41918	533.6	42290	533.6	41884	533.6	41560	533.6	42164	533.6	42732	533.6	42886	533.6	43416
533.55	41274	533.55	42080	533.55	41888	533.55	41822	533.55	42602	533.55	42516	533.55	42538	533.55	42840	533.55	43514
533.5	41410	533.5	42374	533.5	42022	533.5	42106	533.5	42422	533.5	42500	533.5	42608	533.5	43000	533.5	43186
533.45	41748	533.45	42068	533.45	42334	533.45	42104	533.45	42568	533.45	42662	533.45	43246	533.45	42936	533.45	43656
533.4	42118	533.4	42454	533.4	42328	533.4	42234	533.4	42578	533.4	43128	533.4	43388	533.4	43096	533.4	43668
533.35	41912	533.35	42090	533.35	42466	533.35	42248	533.35	42332	533.35	43214	533.35	43116	533.35	43288	533.35	43716
533.3	41526	533.3	42050	533.3	42170	533.3	42438	533.3	42006	533.3	43006	533.3	43508	533.3	43208	533.3	43592
533.25	41816	533.25	42622	533.25	42126	533.25	42714	533.25	42710	533.25	42994	533.25	43622	533.25	43988	533.25	43918
533.2	41936	533.2	42404	533.2	42430	533.2	42840	533.2	42666	533.2	43210	533.2	43806	533.2	43976	533.2	44362
533.15	42130	533.15	41776	533.15	42502	533.15	42532	533.15	42756	533.15	43792	533.15	43960	533.15	43900	533.15	44864
533.1	41798	533.1	42554	533.1	42506	533.1	42428	533.1	42632	533.1	43572	533.1	44568	533.1	44460	533.1	44948
533.05	42416	533.05	42248	533.05	42152	533.05	42898	533.05	43102	533.05	43880	533.05	44592	533.05	45110	533.05	45344
533	42182	533	42122	533	42718	533	42638	533	43066	533	43660	533	44738	533	45162	533	46002
532.95	41820	532.95	42520	532.95	42946	532.95	42814	532.95	42652	532.95	43742	532.95	45160	532.95	45476	532.95	46182
532.9	41654	532.9	42138	532.9	42902	532.9	43030	532.9	43218	532.9	44082	532.9	44982	532.9	45532	532.9	46224
532.85	41946	532.85	42810	532.85	42722	532.85	43084	532.85	43566	532.85	44148	532.85	45210	532.85	45820	532.85	46446
532.8	42046	532.8	42570	532.8	42758	532.8	43454	532.8	43726	532.8	44720	532.8	45372	532.8	45746	532.8	47056
532.75	42164	532.75	42986	532.75	42774	532.75	43586	532.75	43968	532.75	44866	532.75	45784	532.75	46390	532.75	46826
532.7	41850	532.7	43020	532.7	43322	532.7	43654	532.7	43958	532.7	45440	532.7	46558	532.7	46612	532.7	46784
532.65	41744	532.65	42656	532.65	43582	532.65	43910	532.65	43910	532.65	45512	532.65	46236	532.65	46590	532.65	47184
532.6	42352	532.6	42846	532.6	43668	532.6	43928	532.6	43826	532.6	45350	532.6	46544	532.6	47456	532.6	46890
532.55	41970	532.55	43382	532.55	43464	532.55	44108	532.55	44364	532.55	45888	532.55	46918	532.55	47404	532.55	47250
532.5	41938	532.5	43126	532.5	43986	532.5	44194	532.5	44548	532.5	45786	532.5	47196	532.5	47186	532.5	47650
532.45	42228	532.45	43368	532.45	43952	532.45	43998	532.45	44910	532.45	46090	532.45	46934	532.45	47600	532.45	48102
532.4	42176	532.4	43380	532.4	43972	532.4	44096	532.4	45124	532.4	46412	532.4	46984	532.4	47382	532.4	48208
532.35	42232	532.35	43690	532.35	44472	532.35	44352	532.35	45172	532.35	46938	532.35	47472	532.35	47276	532.35	47858
532.3	42158	532.3	43970	532.3	44228	532.3	44692	532.3	45140	532.3	46738	532.3	47976	532.3	47298	532.3	48200
532.25	42174	532.25	43636	532.25	44144	532.25	44354	532.25	45272	532.25	45962	532.25	47490	532.25	47272	532.25	48372
532.2	42000	532.2	44296	532.2	44374	532.2	44108	532.2	45666	532.2	46692	532.2	47134	532.2	47662	532.2	48366
532.15	42166	532.15	44340	532.15	44610	532.15	44514	532.15	45476	532.15	47176	532.15	47700	532.15	47526	532.15	48320
532.1	42602	532.1	43518	532.1	44702	532.1	44984	532.1	45188	532.1	46898	532.1	47088	532.1	47262	532.1	47498
532.05	42582	532.05	43588	532.05	44568	532.05	44776	532.05	45478	532.05	46792	532.05	46770	532.05	47262	532.05	47704
532	42518	532	43898	532	44274	532	44626	532	45214	532	46370	532	47204	532	47074	532	47392
531.95	42720	531.95	43426	531.95	44786	531.95	44936	531.95	44948	531.95	46688	531.95	46924	531.95	46952	531.95	47112
531.9	42346	531.9	43792	531.9	44530	531.9	45166	531.9	44922	531.9	46624	531.9	46926	531.9	47070	531.9	46708
531.85	42950	531.85	43798	531.85	44484	531.85	44776	531.85	45420	531.85	46308	531.85	46560	531.85	47330	531.85	46734
531.8	42840	531.8	44328	531.8	44762	531.8	45000	531.8	45534	531.8	46170	531.8	46888	531.8	46186	531.8	46528
531.75	42770	531.75	44150	531.75	44552	531.75	44852	531.75	45646	531.75	46290	531.75	45882	531.75	46496	531.75	46360
531.7	42872	531.7	44342	531.7	44384	531.7	44708	531.7	45464	531.7	45476	531.7	45996	531.7	45730	531.7	46348
531.65	42814	531.65	44592	531.65	44680	531.65	45020	531.65	45206	531.65	45614	531.65	45994	531.65	45772	531.65	46210
531.6	42890	531.6	44100	531.6	43990	531.6	44498	531.6	44992	531.6	45920	531.6	45536	531.6	45116	531.6	45630
531.55	43208	531.55	43826	531.55	44562	531.55	44570	531.55	45068	531.55	45408	531.55	44982	531.55	45234	531.55	45542
531.5	42934	531.5	44160	531.5	44548	531.5	44806	531.5	44402	531.5	45402	531.5	45164	531.5	44636	531.5	45242
531.45	43100	531.45	44008	531.45	44574	531.45	44938	531.45	44642	531.45	45328	531.45	44950	531.45	45052	531.45	44664
531.4	43132	531.4	44054	531.4	44108	531.4	44560	531.4	44422	531.4	45026	531.4	44930	531.4	44788	531.4	45066
531.35	43458	531.35	44588	531.35	43802	531.35	44428	531.35	44368	531.35	44654	531.35	44206	531.35	44452	531.35	44630
531.3	43422	531.3	44006	531.3	44430	531.3	44734	531.3	43970	531.3	44032	531.3	44592	531.3	44502	531.3	44164
531.25	43324	531.25	43492	531.25	44212	531.25	44594	531.25	44340	531.25	44418	531.25	44446	531.25	44236	531.25	44226
531.2	43278	531.2	43744	531.2	43962	531.2	44308	531.2	44768	531.2	44628	531.2	44470	531.2	43872	531.2	44218
531.15	43630	531.15	44494	531.15	44036	531.15	43876	531.15	44422	531.15	44218	531.15	43240	531.15	43150	531.15	43946
531.1	43696	531.1	43924	531.1	44262	531.1	43930	531.1	44198	531.1	43712	531.1	43520	531.1	43640	531.1	43602
531.05	43690	531.05	44230	531.05	44518	531.05	44498	531.05	44044	531.05	43924	531.05	43824	531.05	43668	531.05	43958
531	43976	531	44206	531	44692	531	44172	531	43994	531	43990	531	42986	531	43660	531	43396
530.95	44190	530.95	44564	530.95	44578	530.95	43906	530.95	44320	530.95	43466	530.95	43304	530.95	43096	530.95	43338
530.9	44140	530.9	44174	530.9	44468	530.9	43932	530.9	44082	530.9	43326	530.9	43038	530.9	43322	530.9	43256
530.85	44180	530.85	44374	530.85	44440	530.85	44014	530.85	43674	530.85	43602	530.85	43106	530.85	43324	530.85	42640
530.8	44014	530.8	45112	530.8	44694	530.8	44502	530.8	43886	530.8	43578	530.8	43068	530.8	43220	530.8	43218
530.75	44734	530.75	45226	530.75	44390	530.75	44338	530.75	43712	530.75	43534	530.75	43374	530.75	43072	530.75	43588
530.7	44996	530.7	44870	530.7	44486	530.7	44734	530.7	43910	530.7	43590	530.7	42730	530.7	43482	530.7	43556
530.65	45506	530.65	45458	530.65	44908	530.65	44204	530.65	43960	530.65	43522	530.65	43284	530.65	42858	530.65	43166
530.6	45490	530.6	44992	530.6	45062	530.6	44728	530.6	43798	530.6	43626	530.6	43184	530.6	42626	530.6	43054
530.55	45750	530.55	45050	530.55	44934	530.55	44856	530.55	44140	530.55	43002	530.55	43346	530.55	43274	530.55	43152
530.5	45860	530.5	44968	530.5	45056	530.5	45134	530.5	44530	530.5	42938	530.5	43076	530.5	43244	530.5	42648
530.45	45868	530.45	45552	530.45	45146	530.45	45050	530.45	44504	530.45	43606	530.45	42864	530.45	42882	530.45	42444
530.4	45852	530.4	45608	530.4	45248	530.4	44906	530.4	45374	530.4	42808	530.4	42984	530.4	43030	530.4	42998
530.35	46806	530.35	45670	530.35	45024	530.35	45194	530.35	44534	530.35	43496	530.35	43114	530.35	42380	530.35	42334
530.3	47214	530.3	45994	530.3	45176	530.3	45454	530.3	44056	530.3	43352	530.3	43018	530.3	42834	530.3	42808
530.25	47580	530.25	46156	530.25	45188	530.25	45760	530.25	44436	530.25	43710	530.25	42664	530.25	42788	530.25	42794
530.2	47156	530.2	47038	530.2	45494	530.2	45634	530.2	44416	530.2	43554	530.2	43154	530.2	42616	530.2	42798
530.15	47062	530.15	46790	530.15	45930	530.15	45868	530.15	45168	530.15	43702	530.15	43074	530.15	42310	530.15	42866
530.1	47352	530.1	47204	530.1	46434	530.1	46296	530.1	45110	530.1	43838	530.1	42896	530.1	42950	530.1	43208
530.05	48464	530.05	47544	530.05	46700	530.05	45974	530.05	44626	530.05	43756	530.05	42958	530.05	42700	530.05	42930
530	48212	530	47424	530	46826	530	46256	530	45174	530	43982	530	43272	530	43158	530	42466
529.95	48298	529.95	47578	529.95	46542	529.95	46326	529.95	45342	529.95	43630	529.95	43502	529.95	42988	529.95	42608
529.9	48036	529.9	47156	529.9	46866	529.9	46444	529.9	44642	529.9	43836	529.9	42918	529.9	42640	529.9	42608
529.85	48236	529.85	47118	529.85	47056	529.85	46694	529.85	45128	529.85	44186	529.85	43306	529.85	43062	529.85	43022
529.8	47948	529.8	47384	529.8	47098	529.8	46558	529.8	45350	529.8	44138	529.8	43380	529.8	43500	529.8	42726
529.75	48086	529.75	47610	529.75	46860	529.75	46754	529.75	44948	529.75	43840	529.75	43312	529.75	43530	529.75	42994
529.7	48774	529.7	47918	529.7	47260	529.7	46762	529.7	45048	529.7	44172	529.7	43404	529.7	43408	529.7	43156
529.65	48242	529.65	47832	529.65	46848	529.65	46486	529.65	45124	529.65	43836	529.65	43516	529.65	43002	529.65	42964
529.6	48700	529.6	47496	529.6	46748	529.6	46702	529.6	45696	529.6	44240	529.6	43522	529.6	43016	529.6	42872
529.55	48508	529.55	47740	529.55	46684	529.55	46360	529.55	45252	529.55	43690	529.55	43612	529.55	43200	529.55	42914
529.5	47984	529.5	47090	529.5	47122	529.5	46368	529.5	44424	529.5	43984	529.5	43540	529.5	43222	529.5	43018
529.45	48350	529.45	47224	529.45	46806	529.45	46778	529.45	44986	529.45	44028	529.45	43476	529.45	42880	529.45	42856
529.4	47980	529.4	46924	529.4	46788	529.4	46242	529.4	45138	529.4	44102	529.4	43588	529.4	43452	529.4	43424
529.35	47948	529.35	46892	529.35	46604	529.35	46194	529.35	45022	529.35	44338	529.35	43936	529.35	43120	529.35	43196
529.3	47210	529.3	46558	529.3	46462	529.3	46026	529.3	44840	529.3	44544	529.3	43082	529.3	42982	529.3	43406
529.25	47590	529.25	46822	529.25	46596	529.25	46004	529.25	44848	529.25	44482	529.25	43544	529.25	43382	529.25	43062
529.2	46768	529.2	46434	529.2	46044	529.2	45488	529.2	44576	529.2	44158	529.2	43664	529.2	43012	529.2	43040
529.15	46590	529.15	45498	529.15	46202	529.15	45380	529.15	44656	529.15	44182	529.15	43678	529.15	42518	529.15	42920
529.1	46852	529.1	45894	529.1	46660	529.1	45418	529.1	44950	529.1	43850	529.1	43496	529.1	43218	529.1	43022
529.05	46178	529.05	45800	529.05	45838	529.05	45152	529.05	44632	529.05	43606	529.05	43814	529.05	43100	529.05	43246
529	45972	529	46004	529	45440	529	45446	529	44950	529	43652	529	43540	529	43008	529	43248
528.95	45872	528.95	45428	528.95	45032	528.95	45414	528.95	44818	528.95	43938	528.95	43450	528.95	43328	528.95	43290
528.9	45352	528.9	45272	528.9	45306	528.9	45092	528.9	44334	528.9	44026	528.9	43222	528.9	43148	528.9	42926
528.85	44854	528.85	45528	528.85	44988	528.85	44506	528.85	44608	528.85	43836	528.85	43070	528.85	43278	528.85	42646
528.8	45250	528.8	45036	528.8	44810	528.8	44152	528.8	44552	528.8	43848	528.8	43338	528.8	42972	528.8	43272
528.75	44778	528.75	44732	528.75	44734	528.75	44332	528.75	44258	528.75	43908	528.75	43698	528.75	43536	528.75	43102
528.7	44870	528.7	44220	528.7	44478	528.7	44388	528.7	44106	528.7	43616	528.7	43790	528.7	43024	528.7	42586
528.65	44436	528.65	43636	528.65	44092	528.65	43868	528.65	43580	528.65	43752	528.65	43306	528.65	43378	528.65	43014
528.6	44070	528.6	44228	528.6	44048	528.6	43690	528.6	43706	528.6	43532	528.6	43416	528.6	42842	528.6	42996
528.55	43974	528.55	44270	528.55	43812	528.55	43914	528.55	43766	528.55	43306	528.55	43404	528.55	42796	528.55	43018
528.5	43860	528.5	43910	528.5	44046	528.5	44138	528.5	43754	528.5	43450	528.5	43280	528.5	43248	528.5	43138
528.45	44354	528.45	43444	528.45	43792	528.45	43904	528.45	43922	528.45	43442	528.45	43232	528.45	43388	528.45	43234
528.4	43222	528.4	43692	528.4	44174	528.4	43984	528.4	43302	528.4	42988	528.4	43146	528.4	43318	528.4	43166
528.35	43934	528.35	43790	528.35	43282	528.35	43850	528.35	42994	528.35	43216	528.35	42498	528.35	42802	528.35	43126
528.3	44478	528.3	43852	528.3	43384	528.3	43674	528.3	43296	528.3	43454	528.3	43178	528.3	43014	528.3	43262
528.25	43748	528.25	43598	528.25	43716	528.25	43552	528.25	43432	528.25	43382	528.25	43002	528.25	43188	528.25	43014
528.2	43742	528.2	43698	528.2	43844	528.2	43792	528.2	43642	528.2	42944	528.2	43062	528.2	42694	528.2	43522
528.15	43400	528.15	43516	528.15	43728	528.15	43660	528.15	43646	528.15	43480	528.15	43096	528.15	43162	528.15	43232
528.1	43520	528.1	43760	528.1	43230	528.1	43540	528.1	43104	528.1	43686	528.1	43104	528.1	43052	528.1	43404
528.05	43674	528.05	43944	528.05	44006	528.05	43602	528.05	43684	528.05	43314	528.05	43144	528.05	43340	528.05	43138
528	43488	528	43770	528	43510	528	43492	528	44012	528	42902	528	43270	528	42984	528	43460
527.95	43410	527.95	43590	527.95	43956	527.95	43710	527.95	43630	527.95	43568	527.95	42978	527.95	43458	527.95	43144
527.9	43070	527.9	43814	527.9	43794	527.9	43654	527.9	43304	527.9	43270	527.9	43246	527.9	43332	527.9	43542
527.85	43524	527.85	43890	527.85	43802	527.85	44110	527.85	43262	527.85	43412	527.85	43928	527.85	43376	527.85	43588
527.8	43316	527.8	43638	527.8	43720	527.8	43392	527.8	43778	527.8	43392	527.8	43714	527.8	43602	527.8	43440
527.75	43712	527.75	43770	527.75	43608	527.75	43698	527.75	43858	527.75	42872	527.75	43510	527.75	43446	527.75	43682
527.7	43248	527.7	43846	527.7	43500	527.7	43830	527.7	43862	527.7	43620	527.7	43656	527.7	43568	527.7	43488
527.65	43660	527.65	43600	527.65	43650	527.65	43770	527.65	43130	527.65	43072	527.65	43288	527.65	43290	527.65	43368
527.6	43216	527.6	43672	527.6	43546	527.6	43602	527.6	43362	527.6	43066	527.6	43246	527.6	43416	527.6	43516
527.55	42814	527.55	43316	527.55	44110	527.55	43222	527.55	43456	527.55	42924	527.55	42910	527.55	43756	527.55	43954
527.5	43518	527.5	43450	527.5	43832	527.5	43726	527.5	43824	527.5	43434	527.5	43314	527.5	43214	527.5	43404
527.45	43566	527.45	44056	527.45	43744	527.45	43978	527.45	43300	527.45	43510	527.45	43584	527.45	43118	527.45	44056
527.4	43422	527.4	44328	527.4	44150	527.4	44258	527.4	43428	527.4	43756	527.4	43500	527.4	43400	527.4	43648
527.35	43680	527.35	43824	527.35	43606	527.35	44028	527.35	43522	527.35	43570	527.35	43834	527.35	43304	527.35	43620
527.3	43842	527.3	44184	527.3	43674	527.3	44110	527.3	43510	527.3	43934	527.3	43616	527.3	43478	527.3	43726
527.25	43676	527.25	43924	527.25	43502	527.25	44080	527.25	43684	527.25	43892	527.25	43848	527.25	43792	527.25	43680
527.2	43884	527.2	43846	527.2	44142	527.2	43940	527.2	43782	527.2	43976	527.2	44060	527.2	43548	527.2	43426
527.15	43684	527.15	43780	527.15	44098	527.15	43656	527.15	43860	527.15	44212	527.15	44188	527.15	44168	527.15	43774
527.1	44106	527.1	43772	527.1	43576	527.1	43790	527.1	43986	527.1	44410	527.1	44048	527.1	43732	527.1	43422
527.05	44212	527.05	43552	527.05	43976	527.05	43792	527.05	43990	527.05	44000	527.05	43696	527.05	44064	527.05	43836
527	44326	527	43736	527	44154	527	43814	527	43704	527	43856	527	43958	527	43886	527	43926
526.95	44114	526.95	44062	526.95	43928	526.95	44108	526.95	44008	526.95	43740	526.95	43540	526.95	43750	526.95	43940
526.9	43812	526.9	44056	526.9	44384	526.9	43674	526.9	43752	526.9	43636	526.9	43594	526.9	44008	526.9	44014
526.85	43856	526.85	44244	526.85	44298	526.85	43714	526.85	43640	526.85	43814	526.85	43858	526.85	43734	526.85	44528
526.8	43980	526.8	44434	526.8	44590	526.8	44208	526.8	44130	526.8	43956	526.8	44364	526.8	43972	526.8	44094
526.75	43452	526.75	44160	526.75	44100	526.75	44268	526.75	44258	526.75	44452	526.75	43934	526.75	43816	526.75	44120
526.7	44130	526.7	44354	526.7	44312	526.7	43938	526.7	43868	526.7	44196	526.7	43912	526.7	44040	526.7	44412
526.65	44002	526.65	44526	526.65	44336	526.65	44438	526.65	44062	526.65	44200	526.65	43884	526.65	43802	526.65	44614
526.6	43756	526.6	44322	526.6	44392	526.6	44264	526.6	43842	526.6	44678	526.6	43654	526.6	44344	526.6	44508
526.55	44078	526.55	44424	526.55	44594	526.55	44202	526.55	44094	526.55	44180	526.55	43676	526.55	44420	526.55	44720
526.5	44044	526.5	44338	526.5	44390	526.5	44342	526.5	43524	526.5	44184	526.5	44108	526.5	44286	526.5	44622
526.45	44246	526.45	44700	526.45	44194	526.45	44296	526.45	43690	526.45	43836	526.45	44518	526.45	43904	526.45	44474
526.4	44072	526.4	44258	526.4	44282	526.4	44430	526.4	44252	526.4	44104	526.4	44340	526.4	44374	526.4	44762
526.35	44456	526.35	44500	526.35	44548	526.35	44536	526.35	44000	526.35	44088	526.35	44546	526.35	44514	526.35	44502
526.3	44188	526.3	44802	526.3	44652	526.3	44444	526.3	45014	526.3	44158	526.3	44514	526.3	44558	526.3	44302
526.25	44120	526.25	44292	526.25	44784	526.25	44408	526.25	45068	526.25	44360	526.25	44212	526.25	44636	526.25	44462
526.2	44666	526.2	44082	526.2	44392	526.2	44800	526.2	44240	526.2	44524	526.2	44240	526.2	44700	526.2	44248
526.15	44410	526.15	44620	526.15	44214	526.15	44608	526.15	44316	526.15	45064	526.15	44538	526.15	44536	526.15	45150
526.1	44304	526.1	45010	526.1	44510	526.1	44872	526.1	44336	526.1	44690	526.1	44454	526.1	44470	526.1	44336
526.05	44528	526.05	45176	526.05	44934	526.05	44814	526.05	44658	526.05	44980	526.05	44648	526.05	44280	526.05	44476
526	44488	526	44570	526	44702	526	44590	526	44858	526	44790	526	44642	526	44544	526	44330
525.95	44404	525.95	44912	525.95	44928	525.95	44800	525.95	45018	525.95	44936	525.95	44872	525.95	44808	525.95	44588
525.9	44682	525.9	44950	525.9	44988	525.9	45180	525.9	44612	525.9	45410	525.9	45000	525.9	45052	525.9	44582
525.85	44378	525.85	45044	525.85	44684	525.85	45070	525.85	44396	525.85	44616	525.85	45152	525.85	45044	525.85	44696
525.8	45340	525.8	45282	525.8	45168	525.8	44882	525.8	45222	525.8	44792	525.8	44482	525.8	44722	525.8	44794
525.75	45242	525.75	44816	525.75	44818	525.75	45170	525.75	44842	525.75	45222	525.75	44582	525.75	44684	525.75	44464
525.7	45074	525.7	44802	525.7	44826	525.7	45098	525.7	44660	525.7	44918	525.7	45050	525.7	44392	525.7	44870
525.65	45456	525.65	45064	525.65	44850	525.65	45450	525.65	44568	525.65	45062	525.65	45066	525.65	44824	525.65	44752
525.6	45062	525.6	45328	525.6	45016	525.6	44680	525.6	44952	525.6	45076	525.6	45152	525.6	45090	525.6	45194
525.55	44938	525.55	44858	525.55	45554	525.55	45294	525.55	45248	525.55	45456	525.55	45286	525.55	44600	525.55	45290
525.5	45150	525.5	45372	525.5	45246	525.5	45398	525.5	45558	525.5	45166	525.5	45342	525.5	44900	525.5	44908
525.45	45174	525.45	45572	525.45	45758	525.45	46100	525.45	45086	525.45	45538	525.45	45158	525.45	45316	525.45	44976
525.4	45356	525.4	45356	525.4	45968	525.4	45710	525.4	45198	525.4	45402	525.4	45108	525.4	45694	525.4	45376
525.35	45804	525.35	45232	525.35	45372	525.35	45484	525.35	45614	525.35	45634	525.35	45118	525.35	45016	525.35	45652
525.3	45350	525.3	45648	525.3	45514	525.3	45024	525.3	44898	525.3	45574	525.3	44940	525.3	44982	525.3	45356
525.25	45590	525.25	45860	525.25	45940	525.25	45248	525.25	45686	525.25	45276	525.25	45440	525.25	46000	525.25	45670
525.2	45436	525.2	45806	525.2	45600	525.2	45432	525.2	45564	525.2	45866	525.2	45652	525.2	45618	525.2	45636
525.15	45870	525.15	45900	525.15	45634	525.15	45118	525.15	45698	525.15	45348	525.15	45498	525.15	45660	525.15	45220
525.1	45748	525.1	46074	525.1	45538	525.1	45424	525.1	45530	525.1	45536	525.1	45532	525.1	45326	525.1	45750
525.05	45166	525.05	46012	525.05	45898	525.05	45964	525.05	45656	525.05	45494	525.05	45632	525.05	45328	525.05	45694
525	45090	525	45836	525	45684	525	45998	525	45440	525	45770	525	45568	525	45580	525	45290

## Sheet: Supplementary Fig. 2 
Mn 2p	Mn 2p
	as prepared		15 L		30L		45L		60L		120 L		180 L		240 L		300L
665	43590	665	43768	665	43790	665	43906	665	43568	665	43348	665	43914	665	43752	665	43052
664.95	43618	664.95	43712	664.95	43490	664.95	43060	664.95	43710	664.95	43074	664.95	43728	664.95	43390	664.95	43268
664.9	43566	664.9	43668	664.9	43852	664.9	43340	664.9	43028	664.9	43168	664.9	43758	664.9	43700	664.9	43180
664.85	43592	664.85	43754	664.85	43536	664.85	43954	664.85	43576	664.85	43378	664.85	43856	664.85	43658	664.85	43250
664.8	43322	664.8	43708	664.8	44252	664.8	43008	664.8	43260	664.8	43172	664.8	43422	664.8	43960	664.8	43182
664.75	43782	664.75	43808	664.75	43744	664.75	43158	664.75	43370	664.75	42834	664.75	43108	664.75	43068	664.75	43250
664.7	43410	664.7	43276	664.7	43658	664.7	43566	664.7	43450	664.7	43994	664.7	43828	664.7	43170	664.7	43512
664.65	44036	664.65	42712	664.65	43432	664.65	43524	664.65	43556	664.65	43526	664.65	43368	664.65	43154	664.65	42824
664.6	43690	664.6	43258	664.6	43352	664.6	43950	664.6	43528	664.6	43230	664.6	42906	664.6	43342	664.6	43012
664.55	43854	664.55	43536	664.55	43654	664.55	44138	664.55	43566	664.55	42958	664.55	43680	664.55	43256	664.55	42972
664.5	44146	664.5	43886	664.5	43830	664.5	43874	664.5	43240	664.5	43126	664.5	43630	664.5	43178	664.5	43148
664.45	43932	664.45	43654	664.45	43424	664.45	43664	664.45	43734	664.45	42896	664.45	43272	664.45	43212	664.45	43610
664.4	43706	664.4	43622	664.4	43640	664.4	43660	664.4	44048	664.4	43792	664.4	43124	664.4	43304	664.4	43258
664.35	43480	664.35	43726	664.35	43186	664.35	44206	664.35	44052	664.35	43602	664.35	43168	664.35	43458	664.35	43364
664.3	43824	664.3	43768	664.3	43572	664.3	43772	664.3	43774	664.3	43496	664.3	43962	664.3	43952	664.3	43378
664.25	43904	664.25	43558	664.25	44062	664.25	43784	664.25	43714	664.25	43770	664.25	43598	664.25	43724	664.25	43592
664.2	43536	664.2	43786	664.2	44528	664.2	44014	664.2	43798	664.2	43656	664.2	43204	664.2	43442	664.2	43842
664.15	43694	664.15	43822	664.15	44068	664.15	44182	664.15	43466	664.15	43408	664.15	43264	664.15	43600	664.15	43716
664.1	43950	664.1	43614	664.1	44080	664.1	43988	664.1	43672	664.1	43262	664.1	43574	664.1	43858	664.1	43422
664.05	43448	664.05	43866	664.05	44086	664.05	44074	664.05	43254	664.05	43640	664.05	43594	664.05	43226	664.05	43234
664	43434	664	43824	664	43664	664	43768	664	43150	664	43150	664	43570	664	43872	664	43308
663.95	43874	663.95	43968	663.95	43708	663.95	44052	663.95	43466	663.95	43492	663.95	43654	663.95	43346	663.95	43510
663.9	43798	663.9	43766	663.9	43694	663.9	43650	663.9	43638	663.9	42516	663.9	43832	663.9	43274	663.9	43268
663.85	43584	663.85	43668	663.85	43980	663.85	43596	663.85	43398	663.85	43188	663.85	43002	663.85	43484	663.85	43336
663.8	43702	663.8	44180	663.8	43800	663.8	44084	663.8	43798	663.8	43546	663.8	43226	663.8	43376	663.8	43510
663.75	43480	663.75	44056	663.75	43762	663.75	43524	663.75	43706	663.75	43938	663.75	43456	663.75	42688	663.75	43734
663.7	43434	663.7	43990	663.7	43974	663.7	43958	663.7	43534	663.7	43542	663.7	43554	663.7	43252	663.7	43588
663.65	43818	663.65	44056	663.65	44012	663.65	43822	663.65	43946	663.65	44000	663.65	43490	663.65	43652	663.65	43436
663.6	44118	663.6	43786	663.6	43764	663.6	44278	663.6	43520	663.6	43440	663.6	43794	663.6	43826	663.6	43232
663.55	44016	663.55	44536	663.55	44002	663.55	43868	663.55	43608	663.55	43950	663.55	43594	663.55	43510	663.55	43954
663.5	43794	663.5	44166	663.5	44146	663.5	43740	663.5	43518	663.5	43596	663.5	43142	663.5	43762	663.5	42984
663.45	43424	663.45	43720	663.45	44196	663.45	44160	663.45	43782	663.45	44054	663.45	43644	663.45	43588	663.45	43492
663.4	43744	663.4	43928	663.4	43804	663.4	43742	663.4	43336	663.4	43528	663.4	43626	663.4	43414	663.4	43614
663.35	43708	663.35	44154	663.35	43892	663.35	44142	663.35	43798	663.35	43498	663.35	43436	663.35	43678	663.35	43928
663.3	43698	663.3	44320	663.3	43538	663.3	44202	663.3	44002	663.3	43852	663.3	43298	663.3	43018	663.3	43160
663.25	43640	663.25	43812	663.25	44092	663.25	43678	663.25	43782	663.25	43820	663.25	43018	663.25	43466	663.25	43362
663.2	44338	663.2	43890	663.2	43490	663.2	43414	663.2	43688	663.2	43918	663.2	43052	663.2	43394	663.2	43258
663.15	44012	663.15	43674	663.15	43702	663.15	43840	663.15	43816	663.15	43734	663.15	44186	663.15	43676	663.15	43764
663.1	43460	663.1	43528	663.1	44544	663.1	43786	663.1	44150	663.1	43864	663.1	43652	663.1	43410	663.1	43750
663.05	43412	663.05	44138	663.05	44140	663.05	42996	663.05	43560	663.05	43672	663.05	43486	663.05	43890	663.05	43346
663	43570	663	43640	663	44164	663	43638	663	43350	663	43532	663	43606	663	43660	663	42866
662.95	43598	662.95	44254	662.95	43622	662.95	43936	662.95	43516	662.95	43628	662.95	43882	662.95	43412	662.95	43354
662.9	44044	662.9	44342	662.9	43844	662.9	44164	662.9	43968	662.9	43754	662.9	43602	662.9	43800	662.9	43866
662.85	43752	662.85	43968	662.85	43606	662.85	44172	662.85	43758	662.85	43868	662.85	43318	662.85	43352	662.85	43238
662.8	43700	662.8	44070	662.8	43598	662.8	43922	662.8	43772	662.8	44038	662.8	43656	662.8	43114	662.8	43760
662.75	43442	662.75	43704	662.75	43682	662.75	43970	662.75	43344	662.75	43884	662.75	43718	662.75	43404	662.75	43496
662.7	43888	662.7	44366	662.7	44100	662.7	44012	662.7	43618	662.7	43046	662.7	43476	662.7	43292	662.7	44050
662.65	43718	662.65	43910	662.65	44052	662.65	44206	662.65	43728	662.65	43800	662.65	43640	662.65	43944	662.65	43604
662.6	43726	662.6	43990	662.6	44268	662.6	44220	662.6	43520	662.6	43642	662.6	43416	662.6	44126	662.6	43778
662.55	43308	662.55	44230	662.55	43816	662.55	44150	662.55	43712	662.55	43928	662.55	44010	662.55	43490	662.55	43724
662.5	43558	662.5	44272	662.5	43818	662.5	43768	662.5	43468	662.5	43562	662.5	43474	662.5	43556	662.5	43840
662.45	43832	662.45	44604	662.45	43988	662.45	44158	662.45	44026	662.45	43842	662.45	43872	662.45	43352	662.45	43794
662.4	44486	662.4	44236	662.4	44224	662.4	43908	662.4	43626	662.4	44502	662.4	43646	662.4	43756	662.4	43460
662.35	44006	662.35	44216	662.35	44250	662.35	43964	662.35	44080	662.35	43948	662.35	43624	662.35	43916	662.35	43508
662.3	44284	662.3	43872	662.3	44558	662.3	44276	662.3	43694	662.3	44358	662.3	43888	662.3	43886	662.3	43768
662.25	44030	662.25	44306	662.25	44138	662.25	43760	662.25	43906	662.25	43842	662.25	44056	662.25	43542	662.25	43856
662.2	43708	662.2	44422	662.2	43870	662.2	44130	662.2	43504	662.2	43324	662.2	43718	662.2	43642	662.2	44072
662.15	44012	662.15	43928	662.15	43712	662.15	44154	662.15	44010	662.15	43848	662.15	44334	662.15	43510	662.15	44142
662.1	43674	662.1	43626	662.1	44814	662.1	43978	662.1	43976	662.1	43688	662.1	43992	662.1	43466	662.1	44078
662.05	44096	662.05	44616	662.05	44274	662.05	43858	662.05	43554	662.05	43382	662.05	43132	662.05	43646	662.05	43562
662	44084	662	44218	662	44238	662	43920	662	43854	662	44064	662	44088	662	43850	662	43642
661.95	44062	661.95	45024	661.95	43584	661.95	44438	661.95	43862	661.95	44412	661.95	43514	661.95	44312	661.95	43750
661.9	44136	661.9	43958	661.9	43692	661.9	44736	661.9	43840	661.9	44096	661.9	44090	661.9	43866	661.9	43756
661.85	43814	661.85	44328	661.85	44236	661.85	44350	661.85	43762	661.85	44020	661.85	43632	661.85	43902	661.85	43578
661.8	44082	661.8	43918	661.8	44128	661.8	43862	661.8	43736	661.8	43530	661.8	43646	661.8	43666	661.8	43860
661.75	44056	661.75	43882	661.75	44608	661.75	44156	661.75	43994	661.75	43912	661.75	43574	661.75	44070	661.75	44108
661.7	44142	661.7	44068	661.7	43956	661.7	44264	661.7	43680	661.7	44142	661.7	43952	661.7	43474	661.7	43652
661.65	44006	661.65	44558	661.65	44140	661.65	44180	661.65	44126	661.65	44074	661.65	44076	661.65	43606	661.65	44102
661.6	43754	661.6	44306	661.6	44604	661.6	43976	661.6	43910	661.6	43964	661.6	43526	661.6	43774	661.6	44136
661.55	44100	661.55	44202	661.55	44296	661.55	44066	661.55	43692	661.55	44226	661.55	43488	661.55	43828	661.55	43788
661.5	44268	661.5	44280	661.5	44144	661.5	43994	661.5	44420	661.5	44506	661.5	43910	661.5	43616	661.5	43870
661.45	44222	661.45	43978	661.45	43884	661.45	44406	661.45	44158	661.45	43798	661.45	44392	661.45	43380	661.45	44478
661.4	43956	661.4	44488	661.4	44006	661.4	44570	661.4	43840	661.4	43860	661.4	44268	661.4	43670	661.4	44360
661.35	43804	661.35	44578	661.35	44086	661.35	44096	661.35	43320	661.35	43990	661.35	43950	661.35	44158	661.35	43780
661.3	43846	661.3	44720	661.3	44766	661.3	44484	661.3	43742	661.3	43998	661.3	43982	661.3	43766	661.3	44042
661.25	44402	661.25	44134	661.25	44118	661.25	44362	661.25	43994	661.25	44410	661.25	44386	661.25	44390	661.25	44036
661.2	44110	661.2	43868	661.2	44200	661.2	43386	661.2	44184	661.2	43878	661.2	43664	661.2	44018	661.2	43892
661.15	44060	661.15	43854	661.15	44060	661.15	44336	661.15	44038	661.15	43572	661.15	43736	661.15	43844	661.15	44530
661.1	44024	661.1	44494	661.1	44016	661.1	44418	661.1	44106	661.1	43912	661.1	44206	661.1	44774	661.1	44290
661.05	44312	661.05	44388	661.05	44370	661.05	44186	661.05	44222	661.05	43562	661.05	44114	661.05	44750	661.05	44084
661	44290	661	44514	661	44504	661	44212	661	43922	661	44114	661	43856	661	44302	661	43778
660.95	43736	660.95	44190	660.95	44528	660.95	43954	660.95	44060	660.95	43556	660.95	43990	660.95	43998	660.95	44474
660.9	43916	660.9	44362	660.9	44040	660.9	44280	660.9	44312	660.9	43924	660.9	44010	660.9	43938	660.9	44158
660.85	44506	660.85	44700	660.85	44372	660.85	44580	660.85	44262	660.85	44088	660.85	43902	660.85	44342	660.85	44424
660.8	44520	660.8	44658	660.8	44334	660.8	44108	660.8	43858	660.8	44246	660.8	43480	660.8	44240	660.8	44336
660.75	44246	660.75	44118	660.75	44118	660.75	44598	660.75	44276	660.75	44076	660.75	43880	660.75	43902	660.75	44238
660.7	44012	660.7	44230	660.7	44240	660.7	43914	660.7	44092	660.7	44562	660.7	43872	660.7	44370	660.7	44702
660.65	44698	660.65	44262	660.65	44614	660.65	44916	660.65	44418	660.65	44002	660.65	43314	660.65	44232	660.65	44366
660.6	43814	660.6	44330	660.6	43944	660.6	44648	660.6	44018	660.6	44026	660.6	43726	660.6	43982	660.6	44832
660.55	44130	660.55	44746	660.55	44068	660.55	44186	660.55	44524	660.55	44468	660.55	44418	660.55	44346	660.55	44086
660.5	44408	660.5	44220	660.5	44160	660.5	44106	660.5	44032	660.5	44444	660.5	43922	660.5	44210	660.5	43888
660.45	44154	660.45	44388	660.45	44182	660.45	44720	660.45	44386	660.45	44366	660.45	44006	660.45	44442	660.45	44380
660.4	43894	660.4	44458	660.4	44296	660.4	44362	660.4	44490	660.4	44302	660.4	44304	660.4	44152	660.4	44270
660.35	44028	660.35	44206	660.35	44836	660.35	44326	660.35	44132	660.35	44040	660.35	44464	660.35	44064	660.35	44144
660.3	43938	660.3	44150	660.3	44824	660.3	44368	660.3	44094	660.3	44272	660.3	44086	660.3	44390	660.3	44912
660.25	44248	660.25	44360	660.25	44132	660.25	44556	660.25	44242	660.25	43938	660.25	44230	660.25	44224	660.25	44866
660.2	44314	660.2	44502	660.2	44518	660.2	44230	660.2	43826	660.2	44634	660.2	44346	660.2	44248	660.2	44894
660.15	44266	660.15	44762	660.15	44396	660.15	44586	660.15	44146	660.15	44484	660.15	44122	660.15	44332	660.15	44270
660.1	44288	660.1	44572	660.1	44700	660.1	44202	660.1	44318	660.1	43928	660.1	45058	660.1	44388	660.1	44434
660.05	44752	660.05	44464	660.05	44272	660.05	44722	660.05	44038	660.05	44152	660.05	43906	660.05	44474	660.05	44464
660	44118	660	44556	660	44636	660	44364	660	44630	660	44452	660	44684	660	44016	660	44814
659.95	44434	659.95	43972	659.95	44624	659.95	44574	659.95	44478	659.95	44798	659.95	44284	659.95	44196	659.95	44156
659.9	44768	659.9	44556	659.9	44794	659.9	44770	659.9	44310	659.9	44146	659.9	44448	659.9	44768	659.9	44530
659.85	44484	659.85	44658	659.85	44584	659.85	44754	659.85	44512	659.85	44600	659.85	44782	659.85	44652	659.85	44632
659.8	44696	659.8	44740	659.8	44818	659.8	44784	659.8	44490	659.8	43916	659.8	44696	659.8	44168	659.8	44884
659.75	44122	659.75	45102	659.75	44530	659.75	44728	659.75	44462	659.75	44420	659.75	44782	659.75	44336	659.75	44446
659.7	43952	659.7	44686	659.7	44630	659.7	44260	659.7	44346	659.7	44688	659.7	44138	659.7	44618	659.7	44414
659.65	44344	659.65	44894	659.65	44320	659.65	45042	659.65	44734	659.65	44352	659.65	44284	659.65	44700	659.65	44672
659.6	44414	659.6	44306	659.6	44382	659.6	45042	659.6	44612	659.6	44592	659.6	43804	659.6	44532	659.6	44666
659.55	44588	659.55	44812	659.55	44884	659.55	44438	659.55	44622	659.55	44428	659.55	44394	659.55	44452	659.55	44784
659.5	44758	659.5	44376	659.5	44738	659.5	44486	659.5	44388	659.5	44472	659.5	44222	659.5	45126	659.5	44260
659.45	44134	659.45	44962	659.45	44528	659.45	44694	659.45	44708	659.45	44970	659.45	44710	659.45	44454	659.45	44706
659.4	44840	659.4	44534	659.4	44628	659.4	44514	659.4	44218	659.4	44906	659.4	44926	659.4	44776	659.4	44766
659.35	44338	659.35	44720	659.35	44962	659.35	44278	659.35	44488	659.35	44376	659.35	44906	659.35	44652	659.35	45038
659.3	44276	659.3	44482	659.3	44788	659.3	44466	659.3	44826	659.3	44228	659.3	44628	659.3	44858	659.3	44746
659.25	43984	659.25	44530	659.25	44758	659.25	44442	659.25	44640	659.25	44774	659.25	44280	659.25	44930	659.25	44740
659.2	44896	659.2	44356	659.2	44834	659.2	45048	659.2	44288	659.2	44834	659.2	44822	659.2	44764	659.2	45042
659.15	44648	659.15	44744	659.15	44912	659.15	44882	659.15	44740	659.15	44840	659.15	44704	659.15	44436	659.15	44774
659.1	45070	659.1	44796	659.1	45172	659.1	44678	659.1	44522	659.1	45124	659.1	44552	659.1	44416	659.1	44688
659.05	44420	659.05	44742	659.05	45060	659.05	45106	659.05	44270	659.05	44720	659.05	44682	659.05	45086	659.05	44508
659	44570	659	44942	659	44544	659	44950	659	44094	659	45000	659	44430	659	44692	659	44396
658.95	44380	658.95	44562	658.95	44920	658.95	44716	658.95	44786	658.95	44650	658.95	44364	658.95	44508	658.95	44784
658.9	44618	658.9	45158	658.9	44558	658.9	44586	658.9	44878	658.9	44570	658.9	44578	658.9	44578	658.9	45094
658.85	45184	658.85	44586	658.85	44536	658.85	44554	658.85	44708	658.85	44802	658.85	45068	658.85	44626	658.85	44908
658.8	44782	658.8	45064	658.8	45000	658.8	44682	658.8	44240	658.8	45004	658.8	44836	658.8	44624	658.8	44900
658.75	44576	658.75	44934	658.75	45012	658.75	44312	658.75	45048	658.75	44846	658.75	45044	658.75	45034	658.75	44896
658.7	44776	658.7	44544	658.7	44772	658.7	44534	658.7	44716	658.7	44794	658.7	45034	658.7	44900	658.7	45404
658.65	44588	658.65	44848	658.65	44740	658.65	45142	658.65	44564	658.65	44484	658.65	44956	658.65	44582	658.65	44866
658.6	44720	658.6	44754	658.6	44848	658.6	44730	658.6	44728	658.6	45336	658.6	44662	658.6	44776	658.6	45002
658.55	44186	658.55	44568	658.55	44960	658.55	44672	658.55	44836	658.55	44708	658.55	44946	658.55	45004	658.55	45136
658.5	44794	658.5	44754	658.5	44892	658.5	45184	658.5	44800	658.5	45040	658.5	44788	658.5	44586	658.5	45534
658.45	44768	658.45	44986	658.45	44986	658.45	45076	658.45	44398	658.45	45210	658.45	44552	658.45	44880	658.45	44840
658.4	44498	658.4	45024	658.4	44808	658.4	44684	658.4	44708	658.4	45012	658.4	44924	658.4	44994	658.4	45012
658.35	44948	658.35	44944	658.35	45118	658.35	44834	658.35	45380	658.35	44588	658.35	44892	658.35	45148	658.35	45526
658.3	44546	658.3	45274	658.3	45208	658.3	45112	658.3	44740	658.3	44584	658.3	44830	658.3	44818	658.3	44874
658.25	44622	658.25	45200	658.25	45230	658.25	45052	658.25	45478	658.25	44298	658.25	44848	658.25	45012	658.25	45304
658.2	44514	658.2	44724	658.2	45176	658.2	45160	658.2	44546	658.2	44726	658.2	44878	658.2	44752	658.2	45192
658.15	44956	658.15	45114	658.15	44986	658.15	44692	658.15	44890	658.15	44860	658.15	44932	658.15	45178	658.15	44992
658.1	44832	658.1	45276	658.1	44544	658.1	44716	658.1	45144	658.1	45120	658.1	44974	658.1	44634	658.1	44768
658.05	44814	658.05	45182	658.05	44748	658.05	45160	658.05	45046	658.05	44654	658.05	44904	658.05	45538	658.05	45260
658	45270	658	44884	658	44984	658	45200	658	44908	658	44356	658	45226	658	45314	658	45138
657.95	45082	657.95	44690	657.95	44924	657.95	45368	657.95	44988	657.95	44914	657.95	44656	657.95	44724	657.95	45030
657.9	44834	657.9	44414	657.9	45022	657.9	45292	657.9	45210	657.9	44748	657.9	45554	657.9	44846	657.9	45152
657.85	44612	657.85	44676	657.85	44470	657.85	44690	657.85	45216	657.85	44678	657.85	45256	657.85	45416	657.85	45404
657.8	44712	657.8	45152	657.8	45118	657.8	44994	657.8	44944	657.8	45038	657.8	44834	657.8	44966	657.8	45634
657.75	44858	657.75	45014	657.75	45066	657.75	44866	657.75	44830	657.75	45060	657.75	45552	657.75	45314	657.75	45062
657.7	45130	657.7	45358	657.7	45260	657.7	45016	657.7	44928	657.7	45562	657.7	45440	657.7	44592	657.7	45060
657.65	44682	657.65	45200	657.65	44650	657.65	45454	657.65	45270	657.65	45230	657.65	45410	657.65	44992	657.65	45160
657.6	45302	657.6	45112	657.6	44894	657.6	45060	657.6	45114	657.6	45306	657.6	45416	657.6	45074	657.6	45302
657.55	44632	657.55	45776	657.55	45302	657.55	45100	657.55	44974	657.55	45308	657.55	45032	657.55	44734	657.55	45408
657.5	44860	657.5	45606	657.5	45054	657.5	45538	657.5	44858	657.5	45206	657.5	45124	657.5	45080	657.5	45090
657.45	44906	657.45	45316	657.45	45242	657.45	45274	657.45	45036	657.45	45364	657.45	44688	657.45	45024	657.45	45412
657.4	45252	657.4	45278	657.4	45382	657.4	44826	657.4	45400	657.4	45544	657.4	44876	657.4	44990	657.4	45818
657.35	45004	657.35	45404	657.35	44992	657.35	45370	657.35	44926	657.35	44948	657.35	45012	657.35	45138	657.35	45356
657.3	45242	657.3	44768	657.3	45874	657.3	45382	657.3	45468	657.3	45254	657.3	45036	657.3	45216	657.3	45690
657.25	45662	657.25	45652	657.25	45442	657.25	45366	657.25	45698	657.25	45292	657.25	45104	657.25	45230	657.25	45162
657.2	44880	657.2	45418	657.2	44936	657.2	45202	657.2	45422	657.2	45090	657.2	45802	657.2	45176	657.2	45262
657.15	44748	657.15	45316	657.15	44868	657.15	45422	657.15	45322	657.15	45684	657.15	45404	657.15	45566	657.15	45382
657.1	45166	657.1	45072	657.1	45198	657.1	45540	657.1	45478	657.1	45136	657.1	45410	657.1	45498	657.1	45540
657.05	44956	657.05	44846	657.05	45236	657.05	45414	657.05	44702	657.05	45108	657.05	45348	657.05	45194	657.05	45828
657	45700	657	45456	657	45364	657	45358	657	44798	657	45214	657	45294	657	44950	657	45864
656.95	45322	656.95	45402	656.95	44982	656.95	44680	656.95	45232	656.95	45148	656.95	45306	656.95	45346	656.95	45346
656.9	45068	656.9	45920	656.9	45530	656.9	45320	656.9	45194	656.9	45544	656.9	45136	656.9	45318	656.9	45938
656.85	45346	656.85	45742	656.85	45520	656.85	45570	656.85	44844	656.85	45442	656.85	45498	656.85	45010	656.85	45420
656.8	45546	656.8	45420	656.8	45748	656.8	45404	656.8	45514	656.8	45374	656.8	45640	656.8	45620	656.8	44958
656.75	45664	656.75	45278	656.75	45910	656.75	45836	656.75	45602	656.75	45728	656.75	45410	656.75	45550	656.75	45812
656.7	45116	656.7	45292	656.7	45612	656.7	45648	656.7	45516	656.7	45548	656.7	45118	656.7	45996	656.7	45492
656.65	45072	656.65	45574	656.65	45554	656.65	45996	656.65	45512	656.65	45226	656.65	45668	656.65	45426	656.65	45940
656.6	45358	656.6	45518	656.6	45208	656.6	45360	656.6	45568	656.6	45620	656.6	45594	656.6	45180	656.6	45492
656.55	45720	656.55	45514	656.55	45804	656.55	45840	656.55	45114	656.55	45496	656.55	45982	656.55	45390	656.55	45966
656.5	45134	656.5	45346	656.5	46034	656.5	45778	656.5	45586	656.5	45028	656.5	45746	656.5	45692	656.5	45204
656.45	44900	656.45	45774	656.45	45716	656.45	45806	656.45	45662	656.45	45076	656.45	45800	656.45	45832	656.45	45794
656.4	45064	656.4	45398	656.4	45760	656.4	45718	656.4	45218	656.4	45812	656.4	45472	656.4	45728	656.4	45514
656.35	45282	656.35	45318	656.35	46118	656.35	46056	656.35	45066	656.35	46082	656.35	45578	656.35	45642	656.35	45876
656.3	45828	656.3	45690	656.3	45704	656.3	46080	656.3	45068	656.3	46094	656.3	46074	656.3	45540	656.3	45906
656.25	45784	656.25	46028	656.25	45456	656.25	45800	656.25	45790	656.25	45796	656.25	45904	656.25	45706	656.25	46040
656.2	45810	656.2	46246	656.2	45816	656.2	45372	656.2	45562	656.2	45514	656.2	45826	656.2	45942	656.2	46090
656.15	45476	656.15	45968	656.15	45944	656.15	45494	656.15	45558	656.15	45908	656.15	45738	656.15	45660	656.15	45994
656.1	45368	656.1	46106	656.1	45758	656.1	45706	656.1	44906	656.1	45338	656.1	45916	656.1	45932	656.1	45536
656.05	45482	656.05	45814	656.05	45762	656.05	46490	656.05	45838	656.05	45574	656.05	45358	656.05	46170	656.05	45852
656	45398	656	46186	656	45690	656	45970	656	45396	656	46016	656	46226	656	45862	656	45910
655.95	45768	655.95	45358	655.95	45752	655.95	45988	655.95	45810	655.95	45722	655.95	45522	655.95	46106	655.95	45722
655.9	45358	655.9	45584	655.9	45974	655.9	46438	655.9	45598	655.9	45654	655.9	45706	655.9	46220	655.9	45580
655.85	45434	655.85	45956	655.85	46078	655.85	45982	655.85	45406	655.85	46060	655.85	45776	655.85	45838	655.85	46294
655.8	45432	655.8	46286	655.8	46302	655.8	45824	655.8	45602	655.8	45852	655.8	45468	655.8	46324	655.8	46144
655.75	46022	655.75	45862	655.75	46310	655.75	45868	655.75	45798	655.75	45856	655.75	45782	655.75	45814	655.75	46534
655.7	45524	655.7	45992	655.7	46264	655.7	45988	655.7	46182	655.7	46148	655.7	45732	655.7	45698	655.7	46562
655.65	46260	655.65	46140	655.65	45846	655.65	46206	655.65	45712	655.65	45534	655.65	45838	655.65	46052	655.65	45888
655.6	46316	655.6	46218	655.6	46294	655.6	46470	655.6	45926	655.6	45874	655.6	45928	655.6	46014	655.6	46244
655.55	45766	655.55	45988	655.55	46464	655.55	45966	655.55	46058	655.55	45776	655.55	45978	655.55	45792	655.55	46200
655.5	45780	655.5	46456	655.5	46090	655.5	45826	655.5	46460	655.5	45784	655.5	46268	655.5	45836	655.5	45710
655.45	45920	655.45	45844	655.45	46132	655.45	46032	655.45	46302	655.45	45578	655.45	46308	655.45	46026	655.45	46154
655.4	46156	655.4	45866	655.4	46204	655.4	46292	655.4	46074	655.4	46482	655.4	46156	655.4	45992	655.4	45958
655.35	46112	655.35	45892	655.35	46540	655.35	45934	655.35	46358	655.35	46252	655.35	46558	655.35	46360	655.35	45876
655.3	45942	655.3	46270	655.3	46606	655.3	46200	655.3	46274	655.3	46114	655.3	46394	655.3	46648	655.3	46786
655.25	45830	655.25	46406	655.25	46108	655.25	46226	655.25	46118	655.25	45998	655.25	45618	655.25	46592	655.25	46822
655.2	45910	655.2	46098	655.2	46470	655.2	46244	655.2	46024	655.2	46164	655.2	46034	655.2	46684	655.2	46444
655.15	45774	655.15	46288	655.15	46040	655.15	46010	655.15	46298	655.15	46108	655.15	45980	655.15	47002	655.15	46590
655.1	46502	655.1	46436	655.1	46346	655.1	45602	655.1	46184	655.1	46014	655.1	45800	655.1	46812	655.1	46476
655.05	46550	655.05	46586	655.05	46298	655.05	46618	655.05	45446	655.05	46442	655.05	45898	655.05	46228	655.05	46574
655	46222	655	46462	655	46364	655	46832	655	46108	655	46012	655	45896	655	46336	655	46080
654.95	46658	654.95	46274	654.95	46660	654.95	46456	654.95	46478	654.95	46602	654.95	46360	654.95	46504	654.95	46662
654.9	45966	654.9	46484	654.9	46462	654.9	46352	654.9	46686	654.9	46308	654.9	46216	654.9	46510	654.9	46502
654.85	46122	654.85	46410	654.85	46696	654.85	46320	654.85	46098	654.85	46450	654.85	46352	654.85	46242	654.85	46678
654.8	46518	654.8	46904	654.8	47090	654.8	46564	654.8	46180	654.8	46258	654.8	46340	654.8	46872	654.8	46954
654.75	46208	654.75	46456	654.75	46578	654.75	46878	654.75	46268	654.75	46050	654.75	46264	654.75	46236	654.75	46168
654.7	46550	654.7	47088	654.7	46664	654.7	46990	654.7	46006	654.7	46006	654.7	46872	654.7	46682	654.7	46556
654.65	46560	654.65	46862	654.65	46644	654.65	46938	654.65	46070	654.65	46466	654.65	46464	654.65	46122	654.65	46904
654.6	46726	654.6	46834	654.6	46760	654.6	46778	654.6	46330	654.6	46770	654.6	46720	654.6	46396	654.6	46650
654.55	46644	654.55	46774	654.55	46796	654.55	46524	654.55	46684	654.55	46334	654.55	46828	654.55	46534	654.55	46742
654.5	46574	654.5	46900	654.5	47088	654.5	46804	654.5	46454	654.5	46024	654.5	46474	654.5	46958	654.5	46470
654.45	46792	654.45	46898	654.45	47008	654.45	47156	654.45	46832	654.45	46168	654.45	46312	654.45	46598	654.45	46374
654.4	46940	654.4	46934	654.4	46712	654.4	46592	654.4	46580	654.4	46740	654.4	46698	654.4	46924	654.4	46638
654.35	46884	654.35	46746	654.35	46856	654.35	47006	654.35	46440	654.35	46490	654.35	46178	654.35	46750	654.35	46362
654.3	46556	654.3	46930	654.3	46688	654.3	47026	654.3	46646	654.3	47078	654.3	46332	654.3	46364	654.3	46812
654.25	46814	654.25	47236	654.25	46582	654.25	47302	654.25	46612	654.25	46934	654.25	46564	654.25	46748	654.25	46574
654.2	46908	654.2	47170	654.2	46582	654.2	46736	654.2	46292	654.2	46540	654.2	46652	654.2	46596	654.2	46550
654.15	46574	654.15	47486	654.15	46772	654.15	46796	654.15	46944	654.15	46634	654.15	46418	654.15	46616	654.15	46470
654.1	46880	654.1	47398	654.1	46600	654.1	46570	654.1	46554	654.1	46442	654.1	46902	654.1	46932	654.1	46680
654.05	46728	654.05	46816	654.05	46792	654.05	47020	654.05	46554	654.05	46374	654.05	46830	654.05	47176	654.05	46830
654	47078	654	47042	654	47222	654	47318	654	46618	654	46656	654	46592	654	46454	654	46680
653.95	47540	653.95	46770	653.95	47070	653.95	47202	653.95	46986	653.95	46998	653.95	46852	653.95	47364	653.95	46498
653.9	47066	653.9	46876	653.9	46874	653.9	47034	653.9	47086	653.9	47152	653.9	46896	653.9	46898	653.9	46786
653.85	47324	653.85	47014	653.85	47702	653.85	47306	653.85	46800	653.85	46810	653.85	47078	653.85	46840	653.85	47020
653.8	46976	653.8	46982	653.8	47312	653.8	46838	653.8	46566	653.8	47014	653.8	46694	653.8	46898	653.8	46780
653.75	46794	653.75	47244	653.75	46998	653.75	47536	653.75	46632	653.75	46982	653.75	47160	653.75	46940	653.75	46732
653.7	46984	653.7	47318	653.7	47122	653.7	47490	653.7	46360	653.7	47012	653.7	46978	653.7	47012	653.7	46730
653.65	47160	653.65	47102	653.65	47226	653.65	46892	653.65	47292	653.65	47354	653.65	46624	653.65	46426	653.65	46610
653.6	47270	653.6	47022	653.6	47344	653.6	47402	653.6	47026	653.6	46970	653.6	47054	653.6	46260	653.6	47092
653.55	47412	653.55	47434	653.55	46996	653.55	47482	653.55	46644	653.55	46738	653.55	46418	653.55	46932	653.55	46826
653.5	47544	653.5	47468	653.5	47492	653.5	47352	653.5	47264	653.5	47208	653.5	46880	653.5	46960	653.5	46878
653.45	48006	653.45	47652	653.45	47380	653.45	47536	653.45	46916	653.45	47078	653.45	47102	653.45	46862	653.45	46748
653.4	47214	653.4	48022	653.4	47234	653.4	47060	653.4	46988	653.4	47196	653.4	46790	653.4	47248	653.4	46838
653.35	47062	653.35	47750	653.35	47636	653.35	46812	653.35	47142	653.35	47338	653.35	47338	653.35	47074	653.35	46772
653.3	46824	653.3	47402	653.3	47842	653.3	46794	653.3	47234	653.3	46530	653.3	46802	653.3	46986	653.3	46740
653.25	48102	653.25	47738	653.25	47546	653.25	47532	653.25	47158	653.25	46820	653.25	46872	653.25	46940	653.25	46654
653.2	47794	653.2	47438	653.2	47582	653.2	47624	653.2	47392	653.2	47422	653.2	46940	653.2	46814	653.2	47010
653.15	47452	653.15	47386	653.15	47718	653.15	47440	653.15	47460	653.15	47206	653.15	47256	653.15	47362	653.15	46936
653.1	47350	653.1	47244	653.1	47474	653.1	47680	653.1	47224	653.1	47538	653.1	47262	653.1	47114	653.1	46680
653.05	47546	653.05	47248	653.05	47412	653.05	47452	653.05	47064	653.05	47340	653.05	46962	653.05	46514	653.05	46630
653	47428	653	48016	653	47646	653	47442	653	47280	653	47554	653	46632	653	46808	653	46986
652.95	47454	652.95	48016	652.95	47578	652.95	47672	652.95	47572	652.95	47498	652.95	47358	652.95	47122	652.95	46828
652.9	47740	652.9	47784	652.9	47370	652.9	47806	652.9	47486	652.9	47434	652.9	47034	652.9	46666	652.9	46980
652.85	47686	652.85	48012	652.85	47996	652.85	47742	652.85	47230	652.85	47508	652.85	47184	652.85	46950	652.85	47162
652.8	47832	652.8	47926	652.8	47940	652.8	47514	652.8	47548	652.8	47672	652.8	46770	652.8	46860	652.8	47374
652.75	47454	652.75	48012	652.75	47906	652.75	47566	652.75	47330	652.75	47302	652.75	47186	652.75	46972	652.75	46824
652.7	48064	652.7	48024	652.7	47742	652.7	47714	652.7	47368	652.7	47546	652.7	47582	652.7	47232	652.7	47166
652.65	47776	652.65	47858	652.65	47474	652.65	47910	652.65	47182	652.65	47184	652.65	47114	652.65	47204	652.65	47400
652.6	47954	652.6	47610	652.6	47892	652.6	48196	652.6	47718	652.6	47230	652.6	46612	652.6	47546	652.6	46844
652.55	47674	652.55	47714	652.55	47854	652.55	48028	652.55	47530	652.55	47592	652.55	47280	652.55	47708	652.55	46554
652.5	47540	652.5	47854	652.5	47804	652.5	47510	652.5	47470	652.5	47576	652.5	47136	652.5	46846	652.5	47532
652.45	47610	652.45	47404	652.45	47990	652.45	47522	652.45	47346	652.45	47296	652.45	47586	652.45	47298	652.45	47040
652.4	47484	652.4	47810	652.4	47770	652.4	47642	652.4	47090	652.4	47936	652.4	47164	652.4	47398	652.4	47112
652.35	47610	652.35	47660	652.35	47254	652.35	47998	652.35	47466	652.35	47688	652.35	47334	652.35	47348	652.35	46954
652.3	47612	652.3	47518	652.3	47912	652.3	47954	652.3	47524	652.3	47228	652.3	47576	652.3	46790	652.3	46894
652.25	47788	652.25	47980	652.25	48182	652.25	48136	652.25	47524	652.25	47326	652.25	47994	652.25	47034	652.25	47052
652.2	48150	652.2	47772	652.2	47926	652.2	47604	652.2	47394	652.2	47370	652.2	47676	652.2	47160	652.2	47202
652.15	47620	652.15	47938	652.15	47966	652.15	47464	652.15	47352	652.15	46814	652.15	47328	652.15	47210	652.15	46712
652.1	48000	652.1	47924	652.1	47712	652.1	47652	652.1	46982	652.1	47252	652.1	47018	652.1	47388	652.1	47204
652.05	47938	652.05	47922	652.05	47640	652.05	47776	652.05	47902	652.05	47280	652.05	47400	652.05	46718	652.05	46802
652	47046	652	47804	652	47698	652	47594	652	47672	652	46772	652	47420	652	47142	652	47038
651.95	47340	651.95	48214	651.95	48006	651.95	47422	651.95	47502	651.95	47210	651.95	47038	651.95	47316	651.95	47300
651.9	47554	651.9	47870	651.9	48192	651.9	47848	651.9	47422	651.9	47314	651.9	47126	651.9	46852	651.9	47172
651.85	47300	651.85	47862	651.85	47472	651.85	47694	651.85	47494	651.85	47636	651.85	47114	651.85	47170	651.85	47444
651.8	47488	651.8	47868	651.8	47652	651.8	47130	651.8	47192	651.8	47190	651.8	46962	651.8	47166	651.8	47098
651.75	47824	651.75	47568	651.75	47584	651.75	47270	651.75	47658	651.75	47504	651.75	46882	651.75	47182	651.75	47406
651.7	48034	651.7	47374	651.7	47562	651.7	47378	651.7	47134	651.7	47470	651.7	47272	651.7	47090	651.7	47124
651.65	47272	651.65	47370	651.65	47090	651.65	47150	651.65	46952	651.65	47062	651.65	47434	651.65	46978	651.65	46674
651.6	47980	651.6	47674	651.6	47684	651.6	47366	651.6	47432	651.6	46444	651.6	46808	651.6	46530	651.6	47036
651.55	47094	651.55	47420	651.55	47162	651.55	47200	651.55	47356	651.55	46946	651.55	47056	651.55	46624	651.55	47000
651.5	47090	651.5	47652	651.5	46886	651.5	47416	651.5	47246	651.5	47358	651.5	47074	651.5	47820	651.5	46800
651.45	47106	651.45	47182	651.45	47622	651.45	47142	651.45	47392	651.45	47452	651.45	46946	651.45	47240	651.45	46760
651.4	47148	651.4	47060	651.4	47404	651.4	47312	651.4	47046	651.4	47698	651.4	46494	651.4	46974	651.4	46588
651.35	46928	651.35	47124	651.35	47360	651.35	46822	651.35	46870	651.35	47202	651.35	46738	651.35	47248	651.35	47276
651.3	46822	651.3	47068	651.3	47124	651.3	46702	651.3	47348	651.3	46630	651.3	46776	651.3	46604	651.3	47188
651.25	47180	651.25	47108	651.25	46622	651.25	46684	651.25	47218	651.25	46848	651.25	46444	651.25	46406	651.25	46476
651.2	46604	651.2	47204	651.2	46988	651.2	47292	651.2	46680	651.2	46480	651.2	46652	651.2	46450	651.2	46834
651.15	46684	651.15	47228	651.15	47102	651.15	47368	651.15	46496	651.15	46734	651.15	46350	651.15	46826	651.15	46486
651.1	47134	651.1	46742	651.1	46958	651.1	46480	651.1	47076	651.1	47340	651.1	46650	651.1	46540	651.1	46996
651.05	46886	651.05	46812	651.05	46756	651.05	46994	651.05	46630	651.05	46878	651.05	47090	651.05	46394	651.05	46516
651	46162	651	46822	651	46972	651	46938	651	46622	651	46594	651	46780	651	46898	651	46346
650.95	46514	650.95	47118	650.95	46906	650.95	46930	650.95	46622	650.95	46838	650.95	46334	650.95	46832	650.95	46404
650.9	46290	650.9	46760	650.9	46626	650.9	46816	650.9	46700	650.9	47084	650.9	46546	650.9	46162	650.9	46660
650.85	46742	650.85	45952	650.85	46690	650.85	47028	650.85	45684	650.85	46584	650.85	46848	650.85	46518	650.85	46536
650.8	46520	650.8	46456	650.8	46554	650.8	46360	650.8	46198	650.8	46274	650.8	46508	650.8	46230	650.8	46336
650.75	45930	650.75	46610	650.75	46876	650.75	46278	650.75	46490	650.75	46250	650.75	45870	650.75	46198	650.75	46362
650.7	46164	650.7	46258	650.7	46728	650.7	46946	650.7	46488	650.7	46634	650.7	46092	650.7	46320	650.7	46314
650.65	46602	650.65	45638	650.65	46836	650.65	46468	650.65	46340	650.65	46334	650.65	46496	650.65	46660	650.65	45826
650.6	45886	650.6	46508	650.6	46632	650.6	46234	650.6	46186	650.6	46596	650.6	46270	650.6	45718	650.6	45900
650.55	46306	650.55	46204	650.55	46344	650.55	46484	650.55	46268	650.55	45564	650.55	45928	650.55	46382	650.55	46296
650.5	45780	650.5	46042	650.5	46288	650.5	46790	650.5	46364	650.5	46442	650.5	46074	650.5	46068	650.5	45926
650.45	46028	650.45	45962	650.45	46306	650.45	45930	650.45	46060	650.45	46374	650.45	45904	650.45	46016	650.45	45972
650.4	46154	650.4	46138	650.4	46232	650.4	45920	650.4	46304	650.4	45952	650.4	45824	650.4	45820	650.4	45612
650.35	45962	650.35	45894	650.35	46482	650.35	46000	650.35	46408	650.35	45882	650.35	45396	650.35	45502	650.35	45874
650.3	45926	650.3	45908	650.3	46522	650.3	45554	650.3	45692	650.3	45864	650.3	45366	650.3	45534	650.3	45824
650.25	45622	650.25	45736	650.25	45974	650.25	45184	650.25	45784	650.25	45878	650.25	45284	650.25	45762	650.25	45906
650.2	45428	650.2	45410	650.2	46140	650.2	45896	650.2	45854	650.2	45958	650.2	45572	650.2	45750	650.2	45914
650.15	45660	650.15	45800	650.15	45320	650.15	45962	650.15	45586	650.15	45904	650.15	45550	650.15	45480	650.15	45660
650.1	45438	650.1	45356	650.1	45496	650.1	45510	650.1	46122	650.1	45718	650.1	45344	650.1	45742	650.1	45986
650.05	45526	650.05	45516	650.05	45772	650.05	45500	650.05	45464	650.05	45500	650.05	45666	650.05	45528	650.05	45678
650	45134	650	45664	650	45674	650	46134	650	45684	650	45542	650	45740	650	45290	650	45648
649.95	45036	649.95	45922	649.95	46134	649.95	45938	649.95	45394	649.95	45918	649.95	45534	649.95	45218	649.95	45316
649.9	45224	649.9	45870	649.9	45338	649.9	45708	649.9	45646	649.9	45190	649.9	45242	649.9	45442	649.9	45450
649.85	45290	649.85	45534	649.85	45172	649.85	45626	649.85	45890	649.85	45582	649.85	45382	649.85	45148	649.85	45732
649.8	45016	649.8	45696	649.8	45354	649.8	45170	649.8	45794	649.8	45718	649.8	45276	649.8	45518	649.8	45294
649.75	45028	649.75	45526	649.75	45008	649.75	45670	649.75	45664	649.75	45740	649.75	45548	649.75	45330	649.75	45478
649.7	44516	649.7	45420	649.7	45076	649.7	45716	649.7	45648	649.7	45190	649.7	45420	649.7	45482	649.7	45834
649.65	45902	649.65	45682	649.65	45024	649.65	45434	649.65	45330	649.65	45464	649.65	45426	649.65	45118	649.65	45602
649.6	45446	649.6	45246	649.6	45286	649.6	45610	649.6	45222	649.6	45076	649.6	45808	649.6	44868	649.6	45708
649.55	45082	649.55	44800	649.55	45990	649.55	45714	649.55	45258	649.55	45506	649.55	45660	649.55	45196	649.55	45280
649.5	45084	649.5	45510	649.5	45164	649.5	45496	649.5	45438	649.5	45284	649.5	45018	649.5	45080	649.5	45400
649.45	45356	649.45	45600	649.45	45372	649.45	45340	649.45	45218	649.45	45618	649.45	44950	649.45	45412	649.45	45434
649.4	45150	649.4	45652	649.4	45152	649.4	45178	649.4	45478	649.4	45264	649.4	45036	649.4	45766	649.4	45532
649.35	45158	649.35	45844	649.35	45490	649.35	45506	649.35	45136	649.35	45360	649.35	45354	649.35	45402	649.35	45524
649.3	45384	649.3	45344	649.3	45302	649.3	45590	649.3	45254	649.3	45350	649.3	45738	649.3	45254	649.3	45856
649.25	44914	649.25	45294	649.25	45036	649.25	45862	649.25	44924	649.25	45318	649.25	45296	649.25	45096	649.25	45848
649.2	44746	649.2	45164	649.2	45618	649.2	44894	649.2	45050	649.2	45082	649.2	45446	649.2	45564	649.2	45340
649.15	44802	649.15	45078	649.15	45632	649.15	45022	649.15	45424	649.15	45426	649.15	45216	649.15	45400	649.15	45734
649.1	45032	649.1	44930	649.1	45066	649.1	45092	649.1	45444	649.1	45318	649.1	45806	649.1	45470	649.1	45330
649.05	44916	649.05	44944	649.05	45338	649.05	45518	649.05	45050	649.05	45370	649.05	45266	649.05	45570	649.05	45488
649	44958	649	45576	649	45090	649	45058	649	45502	649	45516	649	45874	649	45614	649	45530
648.95	45428	648.95	45286	648.95	45332	648.95	45456	648.95	45300	648.95	45786	648.95	45614	648.95	45504	648.95	45572
648.9	45436	648.9	45430	648.9	45602	648.9	45272	648.9	46010	648.9	45920	648.9	45376	648.9	45054	648.9	45496
648.85	45126	648.85	45392	648.85	45574	648.85	45198	648.85	45362	648.85	45268	648.85	45492	648.85	45434	648.85	45048
648.8	44674	648.8	45720	648.8	45674	648.8	45002	648.8	45480	648.8	45620	648.8	45840	648.8	45490	648.8	45368
648.75	45258	648.75	45006	648.75	45254	648.75	45286	648.75	45194	648.75	45054	648.75	45492	648.75	45510	648.75	45284
648.7	44784	648.7	44862	648.7	45180	648.7	45390	648.7	44962	648.7	46034	648.7	45434	648.7	45304	648.7	45468
648.65	45146	648.65	45048	648.65	45170	648.65	44888	648.65	45004	648.65	45370	648.65	45340	648.65	45422	648.65	45342
648.6	45300	648.6	45230	648.6	44960	648.6	44866	648.6	44926	648.6	45556	648.6	45576	648.6	45456	648.6	45664
648.55	45166	648.55	45428	648.55	44958	648.55	45532	648.55	45122	648.55	45206	648.55	45748	648.55	45452	648.55	46188
648.5	44944	648.5	45260	648.5	45554	648.5	45198	648.5	45144	648.5	45494	648.5	45820	648.5	45406	648.5	46186
648.45	44930	648.45	45504	648.45	45396	648.45	45544	648.45	45534	648.45	45620	648.45	45474	648.45	45648	648.45	45214
648.4	45586	648.4	45264	648.4	45778	648.4	45722	648.4	45180	648.4	45498	648.4	46310	648.4	45420	648.4	45622
648.35	45282	648.35	45568	648.35	45502	648.35	46152	648.35	45612	648.35	45590	648.35	46136	648.35	45338	648.35	46000
648.3	45058	648.3	45198	648.3	45348	648.3	45630	648.3	45654	648.3	45084	648.3	45946	648.3	45714	648.3	46014
648.25	45090	648.25	45432	648.25	45104	648.25	45516	648.25	45344	648.25	45856	648.25	45414	648.25	45758	648.25	45850
648.2	44990	648.2	45620	648.2	45380	648.2	45422	648.2	45510	648.2	45958	648.2	46064	648.2	45700	648.2	46010
648.15	45052	648.15	45462	648.15	45608	648.15	45292	648.15	45502	648.15	45744	648.15	45888	648.15	45868	648.15	46182
648.1	45294	648.1	45730	648.1	45496	648.1	45710	648.1	46122	648.1	45792	648.1	45794	648.1	45590	648.1	46010
648.05	45652	648.05	45942	648.05	45730	648.05	45464	648.05	45190	648.05	45866	648.05	45916	648.05	45966	648.05	45902
648	44908	648	45636	648	45944	648	45628	648	46102	648	46488	648	46038	648	45836	648	46038
647.95	44800	647.95	45334	647.95	45522	647.95	45924	647.95	45482	647.95	46228	647.95	45786	647.95	45890	647.95	46218
647.9	44914	647.9	45444	647.9	45384	647.9	45672	647.9	45182	647.9	45972	647.9	45750	647.9	45854	647.9	46158
647.85	45174	647.85	45198	647.85	45998	647.85	45240	647.85	45644	647.85	45758	647.85	45630	647.85	45700	647.85	45858
647.8	45162	647.8	45322	647.8	46090	647.8	45806	647.8	45484	647.8	45890	647.8	45780	647.8	45830	647.8	46524
647.75	45664	647.75	45264	647.75	46336	647.75	45728	647.75	45346	647.75	45948	647.75	45524	647.75	45510	647.75	46206
647.7	45134	647.7	45272	647.7	45516	647.7	45700	647.7	45528	647.7	45468	647.7	45256	647.7	45802	647.7	45750
647.65	45198	647.65	45668	647.65	45286	647.65	45842	647.65	45668	647.65	45856	647.65	46214	647.65	45948	647.65	46246
647.6	45410	647.6	45422	647.6	45574	647.6	45872	647.6	45768	647.6	46472	647.6	46162	647.6	46368	647.6	46492
647.55	45612	647.55	44882	647.55	45954	647.55	45826	647.55	45100	647.55	46022	647.55	45836	647.55	45790	647.55	45868
647.5	45740	647.5	45566	647.5	45658	647.5	46006	647.5	45596	647.5	45650	647.5	45986	647.5	45964	647.5	46248
647.45	45316	647.45	45722	647.45	45928	647.45	45700	647.45	45790	647.45	45696	647.45	46566	647.45	46084	647.45	45620
647.4	44814	647.4	45654	647.4	46032	647.4	45340	647.4	45638	647.4	45884	647.4	46278	647.4	46226	647.4	45522
647.35	45390	647.35	45556	647.35	45322	647.35	45214	647.35	45828	647.35	46244	647.35	46132	647.35	45906	647.35	46246
647.3	45032	647.3	45576	647.3	46050	647.3	45500	647.3	45940	647.3	45568	647.3	46006	647.3	45294	647.3	46062
647.25	45334	647.25	45584	647.25	45874	647.25	46086	647.25	46086	647.25	46020	647.25	45868	647.25	46660	647.25	46178
647.2	44846	647.2	45386	647.2	46062	647.2	45572	647.2	45752	647.2	45768	647.2	45820	647.2	46250	647.2	46492
647.15	45160	647.15	46150	647.15	46212	647.15	45710	647.15	45330	647.15	45924	647.15	46174	647.15	46220	647.15	46516
647.1	45128	647.1	45276	647.1	46202	647.1	46336	647.1	45718	647.1	45998	647.1	46232	647.1	46330	647.1	46212
647.05	45378	647.05	45810	647.05	45794	647.05	45898	647.05	46160	647.05	45946	647.05	46208	647.05	45804	647.05	46384
647	45500	647	45808	647	45568	647	45958	647	46168	647	45398	647	46268	647	46214	647	46462
646.95	44976	646.95	45584	646.95	45858	646.95	45772	646.95	45984	646.95	45904	646.95	45980	646.95	45996	646.95	46564
646.9	44932	646.9	45758	646.9	46018	646.9	46134	646.9	46106	646.9	46430	646.9	46806	646.9	45932	646.9	46300
646.85	45496	646.85	45586	646.85	46322	646.85	45914	646.85	46044	646.85	46290	646.85	46396	646.85	46694	646.85	46166
646.8	45158	646.8	45838	646.8	46228	646.8	45994	646.8	45936	646.8	46204	646.8	46138	646.8	46630	646.8	46452
646.75	45154	646.75	45594	646.75	46334	646.75	46286	646.75	45760	646.75	45860	646.75	46558	646.75	46466	646.75	46554
646.7	45624	646.7	45992	646.7	46148	646.7	46016	646.7	45908	646.7	46050	646.7	46954	646.7	46160	646.7	46854
646.65	45946	646.65	46070	646.65	46448	646.65	45602	646.65	45890	646.65	46176	646.65	46518	646.65	46304	646.65	46658
646.6	46340	646.6	45992	646.6	46458	646.6	46092	646.6	46086	646.6	45980	646.6	46892	646.6	46376	646.6	46242
646.55	45544	646.55	45648	646.55	46134	646.55	46308	646.55	45874	646.55	46500	646.55	46210	646.55	46598	646.55	46026
646.5	45510	646.5	45984	646.5	46442	646.5	46216	646.5	46026	646.5	46838	646.5	46450	646.5	46286	646.5	46700
646.45	46026	646.45	46616	646.45	46458	646.45	45474	646.45	46298	646.45	46100	646.45	46262	646.45	46582	646.45	46554
646.4	45942	646.4	45918	646.4	46550	646.4	46190	646.4	46006	646.4	46302	646.4	46802	646.4	46480	646.4	46790
646.35	45898	646.35	46226	646.35	46702	646.35	45986	646.35	46516	646.35	46312	646.35	46508	646.35	47026	646.35	46524
646.3	45834	646.3	46048	646.3	46896	646.3	46336	646.3	46172	646.3	46496	646.3	46538	646.3	46440	646.3	46850
646.25	45994	646.25	46490	646.25	46132	646.25	46544	646.25	46152	646.25	46690	646.25	46694	646.25	46698	646.25	47014
646.2	46006	646.2	46544	646.2	46228	646.2	46282	646.2	46258	646.2	46496	646.2	46414	646.2	46626	646.2	46918
646.15	45818	646.15	46708	646.15	46362	646.15	45972	646.15	46454	646.15	46328	646.15	46822	646.15	46630	646.15	47124
646.1	45496	646.1	46156	646.1	46420	646.1	46172	646.1	46406	646.1	46664	646.1	46502	646.1	46884	646.1	47116
646.05	45806	646.05	46208	646.05	46358	646.05	46176	646.05	46230	646.05	46672	646.05	46744	646.05	46848	646.05	47200
646	45598	646	46270	646	46646	646	46634	646	46532	646	46480	646	46744	646	46542	646	47072
645.95	46192	645.95	46132	645.95	46872	645.95	46470	645.95	46594	645.95	46484	645.95	46954	645.95	46606	645.95	46456
645.9	45780	645.9	46360	645.9	46340	645.9	46554	645.9	46218	645.9	46696	645.9	46972	645.9	46468	645.9	46374
645.85	46294	645.85	46678	645.85	46058	645.85	46844	645.85	46274	645.85	47404	645.85	46748	645.85	46842	645.85	46740
645.8	46456	645.8	46602	645.8	46114	645.8	46720	645.8	46524	645.8	46706	645.8	46716	645.8	46640	645.8	46762
645.75	46546	645.75	45908	645.75	46328	645.75	46708	645.75	46514	645.75	46628	645.75	46502	645.75	46800	645.75	46768
645.7	46080	645.7	45670	645.7	46488	645.7	46668	645.7	46768	645.7	46246	645.7	46754	645.7	46816	645.7	47148
645.65	46014	645.65	46230	645.65	46586	645.65	46406	645.65	46528	645.65	46846	645.65	46594	645.65	47518	645.65	46936
645.6	46378	645.6	46844	645.6	46628	645.6	46446	645.6	46636	645.6	46330	645.6	47118	645.6	46610	645.6	46898
645.55	45864	645.55	46636	645.55	46596	645.55	46382	645.55	46468	645.55	46754	645.55	47304	645.55	46782	645.55	47586
645.5	46576	645.5	46582	645.5	46518	645.5	46760	645.5	46910	645.5	46780	645.5	47160	645.5	46634	645.5	47374
645.45	46728	645.45	46604	645.45	46124	645.45	46514	645.45	46586	645.45	47074	645.45	46940	645.45	47416	645.45	47384
645.4	46548	645.4	46352	645.4	46708	645.4	46926	645.4	46774	645.4	47216	645.4	46850	645.4	47336	645.4	48102
645.35	46092	645.35	46342	645.35	46650	645.35	47128	645.35	46880	645.35	46938	645.35	46484	645.35	47372	645.35	47372
645.3	45794	645.3	46756	645.3	46938	645.3	46666	645.3	46522	645.3	47124	645.3	46882	645.3	47730	645.3	47474
645.25	46202	645.25	46906	645.25	46412	645.25	47106	645.25	46606	645.25	47068	645.25	47132	645.25	47646	645.25	47570
645.2	46226	645.2	46422	645.2	46732	645.2	46962	645.2	46362	645.2	46772	645.2	46846	645.2	47260	645.2	47610
645.15	46362	645.15	47194	645.15	46848	645.15	46712	645.15	46818	645.15	46936	645.15	47122	645.15	47284	645.15	47542
645.1	46400	645.1	46934	645.1	47064	645.1	46538	645.1	47570	645.1	47504	645.1	47436	645.1	47586	645.1	47430
645.05	46220	645.05	47118	645.05	47324	645.05	47076	645.05	46872	645.05	47106	645.05	47232	645.05	47640	645.05	47522
645	46378	645	46720	645	46794	645	47108	645	46754	645	47328	645	48084	645	47642	645	48104
644.95	46682	644.95	46516	644.95	47134	644.95	47230	644.95	46968	644.95	47500	644.95	47290	644.95	47692	644.95	47606
644.9	46644	644.9	46736	644.9	47018	644.9	47022	644.9	47648	644.9	47270	644.9	47202	644.9	47568	644.9	47510
644.85	47000	644.85	46842	644.85	47226	644.85	47074	644.85	47062	644.85	47204	644.85	48038	644.85	47270	644.85	47296
644.8	46472	644.8	47000	644.8	46942	644.8	47060	644.8	47194	644.8	47020	644.8	47296	644.8	47396	644.8	47812
644.75	46536	644.75	47102	644.75	46998	644.75	47076	644.75	46872	644.75	46822	644.75	47758	644.75	47652	644.75	47914
644.7	46886	644.7	47348	644.7	47024	644.7	47430	644.7	47460	644.7	47726	644.7	47640	644.7	47638	644.7	48308
644.65	47142	644.65	47214	644.65	47404	644.65	46850	644.65	47328	644.65	47528	644.65	47366	644.65	47478	644.65	48138
644.6	47068	644.6	47184	644.6	47594	644.6	47210	644.6	47120	644.6	47600	644.6	47676	644.6	47606	644.6	47966
644.55	46688	644.55	47786	644.55	47518	644.55	47444	644.55	47504	644.55	47432	644.55	47524	644.55	47610	644.55	47988
644.5	46846	644.5	47560	644.5	47466	644.5	47312	644.5	47516	644.5	47180	644.5	47736	644.5	47714	644.5	48204
644.45	47504	644.45	46996	644.45	47466	644.45	47312	644.45	47442	644.45	47574	644.45	48050	644.45	47486	644.45	47936
644.4	47040	644.4	47212	644.4	47784	644.4	47232	644.4	47136	644.4	47610	644.4	48778	644.4	48326	644.4	48502
644.35	46838	644.35	47490	644.35	47188	644.35	47588	644.35	47294	644.35	48180	644.35	47754	644.35	47568	644.35	47516
644.3	47134	644.3	47714	644.3	47606	644.3	47606	644.3	47618	644.3	47772	644.3	47602	644.3	48136	644.3	48248
644.25	47000	644.25	47632	644.25	47654	644.25	48030	644.25	46880	644.25	47162	644.25	48004	644.25	48366	644.25	48168
644.2	46902	644.2	48056	644.2	47518	644.2	47378	644.2	47670	644.2	48272	644.2	48488	644.2	48162	644.2	49016
644.15	47220	644.15	47568	644.15	47318	644.15	47808	644.15	47898	644.15	47904	644.15	47424	644.15	47940	644.15	48624
644.1	47244	644.1	47778	644.1	47762	644.1	47464	644.1	47376	644.1	48010	644.1	47996	644.1	48202	644.1	48410
644.05	47726	644.05	48000	644.05	47550	644.05	47428	644.05	47920	644.05	47820	644.05	48072	644.05	48406	644.05	48408
644	47750	644	47592	644	47844	644	47828	644	47546	644	47792	644	48100	644	48258	644	48812
643.95	47460	643.95	47722	643.95	47962	643.95	47666	643.95	47956	643.95	48150	643.95	48232	643.95	48536	643.95	48824
643.9	47732	643.9	47540	643.9	47826	643.9	47602	643.9	48152	643.9	48412	643.9	47894	643.9	48850	643.9	48410
643.85	47732	643.85	47982	643.85	48422	643.85	48052	643.85	47584	643.85	48192	643.85	47658	643.85	48720	643.85	48850
643.8	47306	643.8	48212	643.8	47684	643.8	47980	643.8	47794	643.8	48394	643.8	48596	643.8	48612	643.8	48744
643.75	47590	643.75	48100	643.75	47884	643.75	48220	643.75	47394	643.75	48546	643.75	47932	643.75	47672	643.75	47780
643.7	47802	643.7	48378	643.7	47952	643.7	48306	643.7	47788	643.7	48652	643.7	48356	643.7	47944	643.7	48478
643.65	47922	643.65	48042	643.65	48206	643.65	48434	643.65	48388	643.65	48490	643.65	48426	643.65	48024	643.65	48522
643.6	48164	643.6	47938	643.6	48240	643.6	48306	643.6	48096	643.6	47916	643.6	48506	643.6	48436	643.6	48678
643.55	47858	643.55	47430	643.55	48258	643.55	48368	643.55	48272	643.55	48484	643.55	48376	643.55	48702	643.55	48300
643.5	48344	643.5	48014	643.5	48234	643.5	47646	643.5	47658	643.5	48134	643.5	48562	643.5	48670	643.5	48340
643.45	48718	643.45	48594	643.45	48172	643.45	48464	643.45	48416	643.45	48178	643.45	47846	643.45	48814	643.45	48838
643.4	47774	643.4	48132	643.4	48550	643.4	48842	643.4	48428	643.4	48088	643.4	48386	643.4	48470	643.4	48538
643.35	48122	643.35	48834	643.35	48218	643.35	48252	643.35	48608	643.35	48798	643.35	48616	643.35	48368	643.35	48394
643.3	47858	643.3	48642	643.3	48326	643.3	48694	643.3	47982	643.3	48428	643.3	48754	643.3	48380	643.3	49062
643.25	48240	643.25	48564	643.25	48392	643.25	48110	643.25	48322	643.25	48520	643.25	49086	643.25	48514	643.25	49678
643.2	48296	643.2	48238	643.2	48474	643.2	48554	643.2	48044	643.2	48246	643.2	48738	643.2	49090	643.2	49024
643.15	48560	643.15	48648	643.15	49048	643.15	48676	643.15	48380	643.15	48736	643.15	48772	643.15	49124	643.15	48656
643.1	47954	643.1	49178	643.1	48704	643.1	48392	643.1	48620	643.1	48474	643.1	48832	643.1	48730	643.1	49096
643.05	48230	643.05	48770	643.05	49038	643.05	48944	643.05	48538	643.05	48988	643.05	48984	643.05	48536	643.05	49198
643	47696	643	48838	643	49328	643	49240	643	48316	643	49016	643	48612	643	49000	643	49312
642.95	48408	642.95	48734	642.95	48908	642.95	49180	642.95	48928	642.95	48674	642.95	49100	642.95	48722	642.95	49498
642.9	48282	642.9	48884	642.9	48762	642.9	48658	642.9	48884	642.9	48710	642.9	48934	642.9	49092	642.9	48716
642.85	48498	642.85	48400	642.85	49342	642.85	48690	642.85	48612	642.85	48960	642.85	49220	642.85	49208	642.85	48772
642.8	49122	642.8	48668	642.8	49168	642.8	48686	642.8	48748	642.8	48626	642.8	49510	642.8	49166	642.8	49152
642.75	49060	642.75	49530	642.75	48672	642.75	48714	642.75	48524	642.75	48738	642.75	49268	642.75	49244	642.75	48976
642.7	48548	642.7	49194	642.7	48944	642.7	49232	642.7	49034	642.7	49396	642.7	49312	642.7	48996	642.7	49098
642.65	48404	642.65	48762	642.65	49006	642.65	49542	642.65	48714	642.65	48582	642.65	49412	642.65	49356	642.65	49156
642.6	48134	642.6	49692	642.6	49412	642.6	49662	642.6	48630	642.6	49006	642.6	49080	642.6	49168	642.6	49524
642.55	48902	642.55	49392	642.55	49414	642.55	49422	642.55	49002	642.55	49198	642.55	49366	642.55	49352	642.55	49240
642.5	48958	642.5	49420	642.5	49390	642.5	49414	642.5	48520	642.5	49354	642.5	49054	642.5	49540	642.5	49482
642.45	49454	642.45	49452	642.45	49114	642.45	49828	642.45	48738	642.45	49080	642.45	49384	642.45	49164	642.45	49528
642.4	49180	642.4	49816	642.4	49448	642.4	49360	642.4	49070	642.4	49228	642.4	49368	642.4	49304	642.4	49710
642.35	49040	642.35	49868	642.35	49292	642.35	49698	642.35	49072	642.35	49088	642.35	49494	642.35	49572	642.35	49772
642.3	49004	642.3	49864	642.3	49326	642.3	49712	642.3	49772	642.3	49186	642.3	49664	642.3	49348	642.3	49878
642.25	48948	642.25	49506	642.25	49508	642.25	49314	642.25	49184	642.25	49316	642.25	49870	642.25	49188	642.25	49764
642.2	49546	642.2	49468	642.2	49952	642.2	49736	642.2	49338	642.2	49584	642.2	49888	642.2	49168	642.2	49318
642.15	49480	642.15	49856	642.15	49496	642.15	49898	642.15	50232	642.15	49640	642.15	49526	642.15	49078	642.15	49024
642.1	49700	642.1	49880	642.1	49664	642.1	50586	642.1	50116	642.1	49420	642.1	49634	642.1	49424	642.1	49544
642.05	49342	642.05	49978	642.05	50184	642.05	50416	642.05	49702	642.05	49734	642.05	49498	642.05	50260	642.05	49748
642	49860	642	49720	642	49964	642	50286	642	49820	642	50098	642	49368	642	49694	642	49744
641.95	49526	641.95	50174	641.95	50276	641.95	50182	641.95	49848	641.95	49966	641.95	49356	641.95	49990	641.95	49624
641.9	49644	641.9	50396	641.9	50864	641.9	50470	641.9	49932	641.9	49902	641.9	49594	641.9	49874	641.9	49794
641.85	50314	641.85	50358	641.85	50136	641.85	50378	641.85	50180	641.85	49186	641.85	49588	641.85	49922	641.85	49822
641.8	49596	641.8	50038	641.8	50282	641.8	49560	641.8	50136	641.8	50004	641.8	49848	641.8	49152	641.8	49792
641.75	49910	641.75	50230	641.75	50338	641.75	49726	641.75	50422	641.75	49822	641.75	49546	641.75	49494	641.75	50152
641.7	49988	641.7	50296	641.7	50220	641.7	49682	641.7	50028	641.7	49844	641.7	49572	641.7	49544	641.7	50258
641.65	50368	641.65	50830	641.65	50202	641.65	50470	641.65	49766	641.65	49720	641.65	50090	641.65	49812	641.65	49864
641.6	50268	641.6	50888	641.6	50490	641.6	50594	641.6	49888	641.6	50730	641.6	49984	641.6	49876	641.6	50164
641.55	50390	641.55	50448	641.55	50742	641.55	50488	641.55	50460	641.55	50104	641.55	50114	641.55	49874	641.55	49632
641.5	50490	641.5	50754	641.5	49944	641.5	49982	641.5	50306	641.5	50068	641.5	50072	641.5	50374	641.5	49654
641.45	50250	641.45	50564	641.45	50648	641.45	50942	641.45	50402	641.45	50358	641.45	49878	641.45	49990	641.45	50114
641.4	50532	641.4	50668	641.4	50934	641.4	50706	641.4	50192	641.4	50506	641.4	50526	641.4	49872	641.4	50062
641.35	50406	641.35	50790	641.35	50970	641.35	50982	641.35	50218	641.35	50412	641.35	50464	641.35	49994	641.35	49886
641.3	50460	641.3	50700	641.3	50624	641.3	50760	641.3	50172	641.3	50656	641.3	49832	641.3	50160	641.3	50308
641.25	50872	641.25	50990	641.25	51044	641.25	50598	641.25	50278	641.25	50844	641.25	49352	641.25	50258	641.25	50230
641.2	50106	641.2	50986	641.2	50494	641.2	50222	641.2	50262	641.2	50406	641.2	49950	641.2	49934	641.2	49888
641.15	50112	641.15	51008	641.15	50832	641.15	50872	641.15	50612	641.15	50736	641.15	50266	641.15	50658	641.15	49770
641.1	50576	641.1	51348	641.1	50768	641.1	50568	641.1	50720	641.1	50342	641.1	49904	641.1	50678	641.1	50126
641.05	50596	641.05	50892	641.05	50708	641.05	50748	641.05	50784	641.05	50794	641.05	50240	641.05	50632	641.05	50128
641	50664	641	50786	641	50884	641	50444	641	50546	641	50180	641	50628	641	50266	641	49740
640.95	50442	640.95	50870	640.95	50978	640.95	51098	640.95	50478	640.95	50232	640.95	50384	640.95	49700	640.95	50124
640.9	50742	640.9	50778	640.9	50736	640.9	50628	640.9	50400	640.9	50338	640.9	50746	640.9	50148	640.9	50376
640.85	50642	640.85	50816	640.85	50724	640.85	50670	640.85	50568	640.85	50006	640.85	50228	640.85	49438	640.85	49986
640.8	50164	640.8	50336	640.8	50588	640.8	50802	640.8	50370	640.8	50164	640.8	50220	640.8	49896	640.8	49770
640.75	50934	640.75	51398	640.75	50482	640.75	50754	640.75	50710	640.75	50032	640.75	50194	640.75	49632	640.75	49710
640.7	50776	640.7	50800	640.7	50654	640.7	50052	640.7	50902	640.7	49878	640.7	49552	640.7	50032	640.7	49800
640.65	50628	640.65	50384	640.65	50370	640.65	50588	640.65	50634	640.65	50494	640.65	49932	640.65	49568	640.65	49712
640.6	50206	640.6	50270	640.6	50524	640.6	50468	640.6	50278	640.6	50464	640.6	50028	640.6	49964	640.6	49492
640.55	50744	640.55	50714	640.55	50328	640.55	50328	640.55	49848	640.55	50246	640.55	49664	640.55	49668	640.55	49222
640.5	50478	640.5	50542	640.5	50632	640.5	50268	640.5	50398	640.5	50324	640.5	49710	640.5	49492	640.5	49150
640.45	50336	640.45	50172	640.45	50258	640.45	49910	640.45	50356	640.45	49994	640.45	49574	640.45	49680	640.45	49034
640.4	50488	640.4	50066	640.4	49978	640.4	50416	640.4	49838	640.4	49928	640.4	49404	640.4	49620	640.4	48970
640.35	50322	640.35	50108	640.35	50088	640.35	49888	640.35	50152	640.35	49458	640.35	49622	640.35	49704	640.35	49078
640.3	50086	640.3	50080	640.3	49916	640.3	50112	640.3	49708	640.3	49948	640.3	50312	640.3	48728	640.3	49120
640.25	49530	640.25	50168	640.25	49730	640.25	50254	640.25	50170	640.25	49974	640.25	49688	640.25	48910	640.25	49036
640.2	49498	640.2	50386	640.2	49358	640.2	49616	640.2	49880	640.2	49800	640.2	49686	640.2	48504	640.2	49294
640.15	49070	640.15	49780	640.15	49458	640.15	49844	640.15	49852	640.15	49716	640.15	49388	640.15	49206	640.15	49266
640.1	49140	640.1	50146	640.1	49442	640.1	49148	640.1	49242	640.1	49292	640.1	49278	640.1	49340	640.1	48868
640.05	49186	640.05	49602	640.05	49552	640.05	49584	640.05	49300	640.05	49184	640.05	48602	640.05	48810	640.05	48682
640	49158	640	49128	640	49572	640	49094	640	49272	640	49854	640	49046	640	48854	640	48502
639.95	48584	639.95	49166	639.95	49134	639.95	48978	639.95	49050	639.95	49286	639.95	49184	639.95	48698	639.95	48356
639.9	48382	639.9	49176	639.9	49412	639.9	49052	639.9	49050	639.9	49294	639.9	49210	639.9	48962	639.9	48512
639.85	48240	639.85	48934	639.85	48636	639.85	48812	639.85	48486	639.85	49052	639.85	49142	639.85	48530	639.85	48562
639.8	48514	639.8	48584	639.8	48808	639.8	48816	639.8	48296	639.8	49346	639.8	48482	639.8	48598	639.8	47850
639.75	48286	639.75	48334	639.75	48798	639.75	48654	639.75	48368	639.75	49208	639.75	48452	639.75	48580	639.75	47746
639.7	47814	639.7	47736	639.7	48884	639.7	48458	639.7	48618	639.7	48914	639.7	47976	639.7	48652	639.7	47898
639.65	47610	639.65	48214	639.65	48082	639.65	48640	639.65	48316	639.65	49130	639.65	47930	639.65	47562	639.65	48100
639.6	47460	639.6	48126	639.6	47604	639.6	48504	639.6	47890	639.6	48514	639.6	48232	639.6	47504	639.6	47902
639.55	47292	639.55	47714	639.55	47924	639.55	48222	639.55	47810	639.55	48272	639.55	47996	639.55	47476	639.55	47532
639.5	47682	639.5	47864	639.5	47464	639.5	48088	639.5	48514	639.5	48048	639.5	47032	639.5	47502	639.5	47606
639.45	47634	639.45	46756	639.45	47438	639.45	47540	639.45	47534	639.45	48138	639.45	47484	639.45	47752	639.45	47872
639.4	46724	639.4	46940	639.4	47326	639.4	47494	639.4	47340	639.4	48014	639.4	47374	639.4	47574	639.4	46886
639.35	46248	639.35	46710	639.35	47048	639.35	47108	639.35	47382	639.35	47776	639.35	46886	639.35	46670	639.35	46894
639.3	46218	639.3	46956	639.3	47158	639.3	47038	639.3	47082	639.3	47122	639.3	46574	639.3	46708	639.3	46216
639.25	45884	639.25	46762	639.25	46940	639.25	46996	639.25	46960	639.25	46858	639.25	46510	639.25	46240	639.25	46224
639.2	45518	639.2	46422	639.2	46748	639.2	46478	639.2	46142	639.2	47156	639.2	46494	639.2	46062	639.2	46142
639.15	45690	639.15	46084	639.15	46552	639.15	46484	639.15	46556	639.15	46568	639.15	46782	639.15	45980	639.15	45280
639.1	45150	639.1	46072	639.1	45782	639.1	46180	639.1	46136	639.1	46318	639.1	46328	639.1	45490	639.1	45678
639.05	45722	639.05	45586	639.05	45696	639.05	46016	639.05	45826	639.05	46266	639.05	45902	639.05	45872	639.05	45196
639	45568	639	45300	639	45928	639	45750	639	45796	639	45510	639	46158	639	45058	639	45024
638.95	45298	638.95	45304	638.95	45408	638.95	46024	638.95	45230	638.95	45796	638.95	45590	638.95	45018	638.95	45008
638.9	44580	638.9	45256	638.9	45134	638.9	45032	638.9	45532	638.9	45426	638.9	45554	638.9	44410	638.9	44916
638.85	44852	638.85	44578	638.85	44850	638.85	45136	638.85	45286	638.85	45342	638.85	44456	638.85	44336	638.85	44764
638.8	44482	638.8	44942	638.8	44540	638.8	44712	638.8	44626	638.8	45172	638.8	45068	638.8	44464	638.8	44676
638.75	44808	638.75	44514	638.75	44738	638.75	45004	638.75	44126	638.75	44788	638.75	44390	638.75	44366	638.75	44466
638.7	44714	638.7	44360	638.7	44576	638.7	44002	638.7	44186	638.7	44940	638.7	44050	638.7	44412	638.7	44528
638.65	44050	638.65	44186	638.65	44128	638.65	44414	638.65	44436	638.65	44382	638.65	44164	638.65	43932	638.65	43836
638.6	43860	638.6	44382	638.6	44200	638.6	44096	638.6	43972	638.6	44234	638.6	43910	638.6	43648	638.6	44026
638.55	43870	638.55	44626	638.55	44138	638.55	44092	638.55	43838	638.55	44182	638.55	44060	638.55	43254	638.55	43986
638.5	43926	638.5	43686	638.5	43878	638.5	44222	638.5	43728	638.5	43622	638.5	43804	638.5	43396	638.5	44314
638.45	43824	638.45	43706	638.45	43778	638.45	43922	638.45	44118	638.45	43972	638.45	44132	638.45	43236	638.45	43794
638.4	43486	638.4	43802	638.4	43822	638.4	43352	638.4	44114	638.4	43700	638.4	43836	638.4	43422	638.4	43754
638.35	43548	638.35	43278	638.35	43534	638.35	43778	638.35	43178	638.35	43400	638.35	43822	638.35	43534	638.35	43692
638.3	43254	638.3	43050	638.3	43954	638.3	43642	638.3	43324	638.3	43906	638.3	43858	638.3	43664	638.3	43456
638.25	42946	638.25	43482	638.25	43198	638.25	43550	638.25	43420	638.25	43490	638.25	42958	638.25	43212	638.25	43502
638.2	43576	638.2	43224	638.2	43074	638.2	43328	638.2	42970	638.2	42974	638.2	43852	638.2	43170	638.2	43460
638.15	43092	638.15	43550	638.15	42960	638.15	43404	638.15	42888	638.15	43208	638.15	42780	638.15	43084	638.15	43400
638.1	43122	638.1	43468	638.1	43562	638.1	43226	638.1	43274	638.1	43090	638.1	43220	638.1	42940	638.1	42814
638.05	43176	638.05	43274	638.05	43606	638.05	42954	638.05	42794	638.05	43120	638.05	43166	638.05	42736	638.05	43096
638	43252	638	43076	638	43368	638	43264	638	43062	638	43164	638	42884	638	42618	638	43420
637.95	43096	637.95	43358	637.95	43176	637.95	43246	637.95	43178	637.95	42748	637.95	42782	637.95	43136	637.95	42496
637.9	43020	637.9	42894	637.9	42842	637.9	43118	637.9	43098	637.9	43068	637.9	42760	637.9	42550	637.9	42504
637.85	42682	637.85	43372	637.85	43244	637.85	43416	637.85	43136	637.85	43068	637.85	42942	637.85	42952	637.85	42976
637.8	42776	637.8	43092	637.8	43144	637.8	42934	637.8	42920	637.8	42850	637.8	43068	637.8	42906	637.8	43134
637.75	42724	637.75	42786	637.75	43298	637.75	42990	637.75	42608	637.75	43392	637.75	43158	637.75	43064	637.75	42912
637.7	42862	637.7	43388	637.7	43156	637.7	42758	637.7	43080	637.7	43382	637.7	42664	637.7	43204	637.7	43054
637.65	42594	637.65	42970	637.65	43344	637.65	42578	637.65	42926	637.65	42864	637.65	42716	637.65	43324	637.65	43198
637.6	42336	637.6	42772	637.6	42728	637.6	42900	637.6	43060	637.6	43058	637.6	43164	637.6	42864	637.6	42882
637.55	42742	637.55	42944	637.55	43210	637.55	43152	637.55	43304	637.55	43222	637.55	42738	637.55	42886	637.55	42512
637.5	42876	637.5	42678	637.5	43164	637.5	43030	637.5	42762	637.5	42840	637.5	42966	637.5	42778	637.5	42994
637.45	42282	637.45	43124	637.45	43356	637.45	43276	637.45	42808	637.45	42564	637.45	43314	637.45	42624	637.45	42618
637.4	42882	637.4	42816	637.4	43296	637.4	42858	637.4	42782	637.4	43040	637.4	43048	637.4	42652	637.4	42792
637.35	42582	637.35	42962	637.35	42786	637.35	42864	637.35	42782	637.35	42864	637.35	42720	637.35	43218	637.35	42398
637.3	42644	637.3	43096	637.3	42668	637.3	43106	637.3	43104	637.3	42794	637.3	42408	637.3	42808	637.3	42326
637.25	42776	637.25	43536	637.25	43070	637.25	42894	637.25	42936	637.25	43182	637.25	42722	637.25	42796	637.25	42372
637.2	42068	637.2	42842	637.2	42854	637.2	42834	637.2	42678	637.2	43450	637.2	42930	637.2	42974	637.2	42634
637.15	42460	637.15	42682	637.15	42782	637.15	42856	637.15	42720	637.15	42948	637.15	42660	637.15	43076	637.15	43074
637.1	42460	637.1	42848	637.1	42976	637.1	42844	637.1	42842	637.1	42524	637.1	42798	637.1	42796	637.1	42736
637.05	42112	637.05	43028	637.05	43272	637.05	42838	637.05	42664	637.05	42770	637.05	42752	637.05	42670	637.05	42672
637	42734	637	42350	637	42850	637	43062	637	42850	637	43214	637	42718	637	42772	637	42650
636.95	42718	636.95	43186	636.95	42572	636.95	42714	636.95	42598	636.95	42984	636.95	42434	636.95	42862	636.95	42492
636.9	42130	636.9	42900	636.9	43202	636.9	42674	636.9	42734	636.9	43042	636.9	42466	636.9	42422	636.9	42268
636.85	42536	636.85	42954	636.85	42722	636.85	42838	636.85	42860	636.85	42882	636.85	42632	636.85	42692	636.85	42592
636.8	42616	636.8	43124	636.8	42996	636.8	42756	636.8	42210	636.8	42614	636.8	42858	636.8	42756	636.8	42342
636.75	42284	636.75	43136	636.75	43182	636.75	42660	636.75	42788	636.75	42532	636.75	42804	636.75	42732	636.75	42544
636.7	42228	636.7	42814	636.7	42638	636.7	42728	636.7	42904	636.7	42196	636.7	42990	636.7	42268	636.7	42616
636.65	42780	636.65	42648	636.65	42772	636.65	42722	636.65	42998	636.65	42670	636.65	42836	636.65	42616	636.65	42450
636.6	42000	636.6	42496	636.6	42842	636.6	42764	636.6	43200	636.6	42648	636.6	42708	636.6	42428	636.6	43152
636.55	42118	636.55	42980	636.55	42648	636.55	43008	636.55	42054	636.55	42368	636.55	42682	636.55	42344	636.55	42532
636.5	42798	636.5	42484	636.5	42722	636.5	42754	636.5	42996	636.5	43044	636.5	42312	636.5	41902	636.5	43042
636.45	42476	636.45	42624	636.45	43148	636.45	42676	636.45	42854	636.45	42520	636.45	42764	636.45	42274	636.45	43122
636.4	42552	636.4	42718	636.4	42836	636.4	42664	636.4	42396	636.4	42504	636.4	43132	636.4	42514	636.4	42898
636.35	42792	636.35	42752	636.35	42500	636.35	42446	636.35	42736	636.35	43198	636.35	42816	636.35	42628	636.35	42506
636.3	42562	636.3	42912	636.3	42726	636.3	42678	636.3	42462	636.3	42876	636.3	42580	636.3	42668	636.3	42448
636.25	42926	636.25	42868	636.25	42862	636.25	42490	636.25	42802	636.25	42956	636.25	42600	636.25	42674	636.25	42174
636.2	42780	636.2	43030	636.2	42652	636.2	43030	636.2	42652	636.2	43154	636.2	42510	636.2	42770	636.2	42634
636.15	42280	636.15	42872	636.15	42898	636.15	43062	636.15	42280	636.15	42958	636.15	42384	636.15	42952	636.15	42544
636.1	42152	636.1	42674	636.1	43096	636.1	42998	636.1	42324	636.1	42440	636.1	42554	636.1	42392	636.1	42502
636.05	42122	636.05	42484	636.05	42734	636.05	42950	636.05	42328	636.05	42972	636.05	42746	636.05	42636	636.05	42356
636	42646	636	42320	636	42544	636	42992	636	42874	636	42902	636	42472	636	42664	636	42620
635.95	42054	635.95	42870	635.95	42408	635.95	42544	635.95	42720	635.95	42686	635.95	42592	635.95	42366	635.95	42432
635.9	42334	635.9	42492	635.9	42314	635.9	42234	635.9	41878	635.9	42240	635.9	42578	635.9	42580	635.9	42962
635.85	42428	635.85	43018	635.85	42158	635.85	42694	635.85	42444	635.85	42218	635.85	42430	635.85	43398	635.85	42506
635.8	42308	635.8	42794	635.8	42446	635.8	43020	635.8	42656	635.8	42882	635.8	42592	635.8	43052	635.8	42814
635.75	41908	635.75	42642	635.75	42354	635.75	43026	635.75	42772	635.75	42422	635.75	42626	635.75	43110	635.75	43062
635.7	42342	635.7	42394	635.7	43110	635.7	43062	635.7	42382	635.7	42750	635.7	42468	635.7	42666	635.7	42548
635.65	42862	635.65	42906	635.65	43312	635.65	43204	635.65	42732	635.65	42988	635.65	43024	635.65	42692	635.65	42614
635.6	42800	635.6	43172	635.6	42432	635.6	42996	635.6	42872	635.6	43108	635.6	42708	635.6	43146	635.6	42810
635.55	42640	635.55	42894	635.55	42658	635.55	42592	635.55	42958	635.55	42976	635.55	43132	635.55	42900	635.55	42506
635.5	42888	635.5	42748	635.5	42588	635.5	42332	635.5	42688	635.5	42474	635.5	42872	635.5	42476	635.5	42610
635.45	42808	635.45	43004	635.45	42658	635.45	42502	635.45	42876	635.45	43066	635.45	42904	635.45	42252	635.45	42428
635.4	43098	635.4	42616	635.4	42314	635.4	42790	635.4	43302	635.4	42816	635.4	42588	635.4	42812	635.4	42938
635.35	43074	635.35	42768	635.35	43318	635.35	43108	635.35	42418	635.35	42408	635.35	42738	635.35	42728	635.35	42356
635.3	42816	635.3	42644	635.3	42886	635.3	42690	635.3	42434	635.3	43058	635.3	42850	635.3	42550	635.3	42170
635.25	42208	635.25	42796	635.25	42482	635.25	42846	635.25	42702	635.25	42508	635.25	42862	635.25	43170	635.25	42882
635.2	42724	635.2	42852	635.2	42608	635.2	42568	635.2	42674	635.2	42372	635.2	42480	635.2	42740	635.2	42782
635.15	42928	635.15	42414	635.15	42556	635.15	42702	635.15	42834	635.15	42832	635.15	42888	635.15	42492	635.15	42638
635.1	43288	635.1	42848	635.1	43058	635.1	42644	635.1	42308	635.1	42590	635.1	42958	635.1	42772	635.1	42664
635.05	42742	635.05	42902	635.05	42802	635.05	42798	635.05	42904	635.05	42558	635.05	43066	635.05	43010	635.05	43180
635	42612	635	42960	635	42552	635	42834	635	43158	635	42526	635	42690	635	42860	635	42982
634.95	42252	634.95	43170	634.95	42832	634.95	42850	634.95	42382	634.95	42786	634.95	42318	634.95	42850	634.95	42664
634.9	42464	634.9	43244	634.9	42340	634.9	42718	634.9	42722	634.9	42824	634.9	42710	634.9	43110	634.9	42882
634.85	42482	634.85	42778	634.85	42900	634.85	42726	634.85	42118	634.85	42994	634.85	43092	634.85	42336	634.85	43166
634.8	42686	634.8	42944	634.8	43046	634.8	42716	634.8	42290	634.8	42956	634.8	42878	634.8	42620	634.8	42700
634.75	43062	634.75	42670	634.75	42906	634.75	42570	634.75	42816	634.75	42858	634.75	42518	634.75	42644	634.75	42872
634.7	42594	634.7	42908	634.7	42868	634.7	42694	634.7	42760	634.7	43008	634.7	42368	634.7	42688	634.7	42672
634.65	43188	634.65	42764	634.65	42594	634.65	43304	634.65	42608	634.65	42910	634.65	42760	634.65	42922	634.65	42314
634.6	42696	634.6	42802	634.6	43044	634.6	42896	634.6	42584	634.6	42388	634.6	42686	634.6	42864	634.6	42678
634.55	42590	634.55	42424	634.55	42804	634.55	43086	634.55	42974	634.55	42718	634.55	42918	634.55	43024	634.55	42870
634.5	42564	634.5	43016	634.5	42724	634.5	42996	634.5	42736	634.5	42596	634.5	43178	634.5	42980	634.5	42960
634.45	42756	634.45	42516	634.45	42282	634.45	42942	634.45	42756	634.45	42776	634.45	42944	634.45	42842	634.45	43014
634.4	43058	634.4	42904	634.4	42308	634.4	43038	634.4	42662	634.4	42590	634.4	42544	634.4	43080	634.4	42874
634.35	43068	634.35	42648	634.35	42866	634.35	42826	634.35	42944	634.35	42944	634.35	43306	634.35	42908	634.35	43232
634.3	42652	634.3	42930	634.3	42690	634.3	43006	634.3	42652	634.3	43192	634.3	42970	634.3	42638	634.3	42958
634.25	42784	634.25	42648	634.25	43122	634.25	42704	634.25	42902	634.25	42782	634.25	43018	634.25	42634	634.25	43222
634.2	42796	634.2	43200	634.2	42842	634.2	42112	634.2	42484	634.2	42884	634.2	42546	634.2	42548	634.2	42596
634.15	43004	634.15	42916	634.15	42948	634.15	42696	634.15	42716	634.15	43166	634.15	43358	634.15	42830	634.15	42628
634.1	42576	634.1	43114	634.1	42582	634.1	43010	634.1	43148	634.1	42786	634.1	42954	634.1	42850	634.1	42264
634.05	42662	634.05	42770	634.05	42532	634.05	42942	634.05	42552	634.05	43032	634.05	42612	634.05	42800	634.05	42584
634	43182	634	42558	634	43290	634	43010	634	42796	634	43206	634	43182	634	42716	634	43112
633.95	42808	633.95	43066	633.95	43260	633.95	42880	633.95	42686	633.95	43224	633.95	43108	633.95	42580	633.95	43730
633.9	42818	633.9	42622	633.9	43410	633.9	43250	633.9	42718	633.9	42822	633.9	43328	633.9	42744	633.9	43106
633.85	43284	633.85	42964	633.85	43022	633.85	43184	633.85	43112	633.85	42920	633.85	43160	633.85	42484	633.85	42466
633.8	43176	633.8	43380	633.8	42904	633.8	43194	633.8	42836	633.8	43324	633.8	43256	633.8	43344	633.8	43028
633.75	42836	633.75	43196	633.75	43032	633.75	42672	633.75	42902	633.75	43186	633.75	43444	633.75	43436	633.75	43480
633.7	42752	633.7	43122	633.7	43298	633.7	43250	633.7	43050	633.7	42786	633.7	43078	633.7	43052	633.7	42742
633.65	42584	633.65	43394	633.65	42738	633.65	43252	633.65	43364	633.65	42990	633.65	43140	633.65	42744	633.65	43054
633.6	43086	633.6	43136	633.6	42856	633.6	43194	633.6	43056	633.6	42770	633.6	43110	633.6	43186	633.6	43360
633.55	42922	633.55	42830	633.55	42892	633.55	42880	633.55	43070	633.55	42946	633.55	43006	633.55	43292	633.55	42886
633.5	42702	633.5	42742	633.5	43090	633.5	43158	633.5	42932	633.5	43228	633.5	42750	633.5	42910	633.5	42680
633.45	42816	633.45	42650	633.45	43380	633.45	42848	633.45	42622	633.45	43396	633.45	42964	633.45	42988	633.45	42890
633.4	42948	633.4	43486	633.4	43218	633.4	43232	633.4	43146	633.4	42696	633.4	42876	633.4	42830	633.4	43476
633.35	43546	633.35	43044	633.35	43420	633.35	43162	633.35	43486	633.35	42810	633.35	42940	633.35	42840	633.35	43084
633.3	42930	633.3	43154	633.3	43266	633.3	43886	633.3	43212	633.3	42958	633.3	42836	633.3	43060	633.3	42906
633.25	43252	633.25	43248	633.25	43112	633.25	43378	633.25	43252	633.25	43134	633.25	42798	633.25	43032	633.25	43218
633.2	43628	633.2	43188	633.2	43356	633.2	43282	633.2	43368	633.2	42864	633.2	43120	633.2	43190	633.2	43042
633.15	42740	633.15	43158	633.15	43412	633.15	43616	633.15	43272	633.15	43368	633.15	43194	633.15	42968	633.15	42674
633.1	43380	633.1	43476	633.1	43488	633.1	43568	633.1	43360	633.1	42980	633.1	43068	633.1	43356	633.1	42818
633.05	43352	633.05	43360	633.05	43558	633.05	42832	633.05	43102	633.05	42922	633.05	43672	633.05	43380	633.05	43286
633	43424	633	43250	633	43300	633	43286	633	43100	633	43354	633	43100	633	42906	633	43028
632.95	43606	632.95	43228	632.95	43676	632.95	43552	632.95	42794	632.95	43366	632.95	43460	632.95	42250	632.95	42892
632.9	43254	632.9	43284	632.9	42932	632.9	43028	632.9	43314	632.9	43214	632.9	43554	632.9	42864	632.9	42592
632.85	42614	632.85	43322	632.85	43514	632.85	43096	632.85	43942	632.85	43394	632.85	43118	632.85	43374	632.85	42976
632.8	43118	632.8	42884	632.8	43888	632.8	42920	632.8	43330	632.8	43004	632.8	43240	632.8	43000	632.8	43112
632.75	43516	632.75	43316	632.75	43272	632.75	43140	632.75	43410	632.75	43404	632.75	43588	632.75	43100	632.75	43590
632.7	43150	632.7	42884	632.7	42904	632.7	43160	632.7	42812	632.7	43194	632.7	43414	632.7	42996	632.7	43256
632.65	42902	632.65	43518	632.65	43652	632.65	43218	632.65	43232	632.65	42976	632.65	42816	632.65	42878	632.65	43538
632.6	43136	632.6	44002	632.6	43342	632.6	43674	632.6	43614	632.6	43156	632.6	42966	632.6	43204	632.6	43162
632.55	43076	632.55	43700	632.55	43472	632.55	43502	632.55	43672	632.55	43176	632.55	42958	632.55	43676	632.55	43310
632.5	43114	632.5	43550	632.5	43450	632.5	43180	632.5	43502	632.5	43118	632.5	42882	632.5	43728	632.5	43074
632.45	43414	632.45	43620	632.45	43632	632.45	43350	632.45	43148	632.45	43420	632.45	43318	632.45	43056	632.45	42930
632.4	42828	632.4	43252	632.4	43952	632.4	43728	632.4	43404	632.4	43344	632.4	43656	632.4	43432	632.4	43694
632.35	43674	632.35	43576	632.35	43294	632.35	43402	632.35	43414	632.35	42864	632.35	43658	632.35	43234	632.35	43156
632.3	43570	632.3	43560	632.3	43472	632.3	44106	632.3	43688	632.3	42710	632.3	43630	632.3	42560	632.3	43104
632.25	43578	632.25	43988	632.25	44002	632.25	43498	632.25	43572	632.25	43348	632.25	43506	632.25	43048	632.25	43392
632.2	43322	632.2	43556	632.2	43584	632.2	43514	632.2	43122	632.2	43698	632.2	43334	632.2	43236	632.2	43690
632.15	43104	632.15	43488	632.15	43686	632.15	43752	632.15	43776	632.15	43532	632.15	43310	632.15	43542	632.15	43490
632.1	43474	632.1	43426	632.1	43118	632.1	43672	632.1	43164	632.1	43208	632.1	43526	632.1	43202	632.1	43564
632.05	43540	632.05	43130	632.05	43852	632.05	43774	632.05	43686	632.05	43140	632.05	43558	632.05	43642	632.05	43458
632	43242	632	43656	632	43390	632	44242	632	43446	632	43454	632	43116	632	43184	632	43476
631.95	43648	631.95	43790	631.95	43462	631.95	43916	631.95	43216	631.95	43366	631.95	43436	631.95	43606	631.95	43794
631.9	43552	631.9	43312	631.9	43280	631.9	43876	631.9	43168	631.9	43732	631.9	43670	631.9	44012	631.9	43192
631.85	43320	631.85	43524	631.85	43646	631.85	43574	631.85	43616	631.85	43264	631.85	43552	631.85	43152	631.85	42810
631.8	43198	631.8	44086	631.8	43524	631.8	43644	631.8	43646	631.8	43824	631.8	43162	631.8	43836	631.8	43484
631.75	43510	631.75	43430	631.75	43734	631.75	43770	631.75	43364	631.75	43508	631.75	43628	631.75	43734	631.75	43978
631.7	43292	631.7	43510	631.7	43900	631.7	43856	631.7	43428	631.7	43240	631.7	43486	631.7	43290	631.7	43568
631.65	43292	631.65	43906	631.65	43204	631.65	43776	631.65	43768	631.65	43534	631.65	43714	631.65	43470	631.65	43462
631.6	43544	631.6	43918	631.6	43852	631.6	43838	631.6	43880	631.6	43500	631.6	43502	631.6	43554	631.6	43486
631.55	43742	631.55	43572	631.55	43780	631.55	43884	631.55	43416	631.55	43948	631.55	43774	631.55	43942	631.55	43584
631.5	43700	631.5	43468	631.5	43708	631.5	43856	631.5	43636	631.5	43774	631.5	43482	631.5	43634	631.5	43796
631.45	44036	631.45	43952	631.45	43810	631.45	43276	631.45	43758	631.45	43998	631.45	43982	631.45	43394	631.45	43634
631.4	43364	631.4	43660	631.4	43896	631.4	43282	631.4	43306	631.4	43634	631.4	43318	631.4	43258	631.4	43606
631.35	43660	631.35	43746	631.35	43510	631.35	43312	631.35	43194	631.35	43752	631.35	43386	631.35	43922	631.35	43708
631.3	43496	631.3	43790	631.3	44372	631.3	43700	631.3	43338	631.3	43790	631.3	43654	631.3	43824	631.3	43380
631.25	43630	631.25	43852	631.25	43984	631.25	44066	631.25	44038	631.25	43508	631.25	43504	631.25	43402	631.25	43218
631.2	43246	631.2	43752	631.2	43784	631.2	43956	631.2	43764	631.2	43358	631.2	43736	631.2	43966	631.2	43578
631.15	43472	631.15	44048	631.15	43928	631.15	44036	631.15	43750	631.15	43650	631.15	43436	631.15	43680	631.15	43500
631.1	43284	631.1	44386	631.1	43658	631.1	43504	631.1	43840	631.1	43694	631.1	43292	631.1	43674	631.1	43618
631.05	43186	631.05	43672	631.05	43824	631.05	43264	631.05	43878	631.05	43900	631.05	43386	631.05	43734	631.05	43698
631	43858	631	44174	631	43750	631	43722	631	43776	631	43700	631	43430	631	43744	631	43498
630.95	43486	630.95	44098	630.95	43450	630.95	44270	630.95	43514	630.95	43646	630.95	43650	630.95	43440	630.95	43558
630.9	43686	630.9	43914	630.9	43380	630.9	43602	630.9	43590	630.9	43970	630.9	43062	630.9	43404	630.9	43314
630.85	43880	630.85	44036	630.85	43808	630.85	43768	630.85	43634	630.85	43838	630.85	43812	630.85	43898	630.85	43556
630.8	44190	630.8	43368	630.8	43598	630.8	43900	630.8	43562	630.8	43560	630.8	43396	630.8	43758	630.8	43508
630.75	43164	630.75	43756	630.75	43884	630.75	43262	630.75	43852	630.75	43592	630.75	43504	630.75	43550	630.75	43334
630.7	43724	630.7	43814	630.7	43736	630.7	44048	630.7	44334	630.7	43614	630.7	43430	630.7	43604	630.7	43414
630.65	43432	630.65	43700	630.65	44516	630.65	44264	630.65	43512	630.65	43484	630.65	43302	630.65	43622	630.65	43434
630.6	43738	630.6	43712	630.6	43960	630.6	43694	630.6	43362	630.6	43470	630.6	43562	630.6	43506	630.6	43380
630.55	43272	630.55	43758	630.55	43750	630.55	43740	630.55	43470	630.55	43764	630.55	43832	630.55	43302	630.55	43470
630.5	43804	630.5	43604	630.5	43486	630.5	43730	630.5	43660	630.5	43640	630.5	43494	630.5	43576	630.5	43008
630.45	43372	630.45	43668	630.45	44000	630.45	43752	630.45	43558	630.45	43810	630.45	43712	630.45	43534	630.45	43396
630.4	43500	630.4	43470	630.4	43340	630.4	43816	630.4	43394	630.4	43424	630.4	43586	630.4	43580	630.4	43698
630.35	43666	630.35	44004	630.35	43750	630.35	43784	630.35	43530	630.35	43592	630.35	43412	630.35	43058	630.35	43220
630.3	43386	630.3	44042	630.3	43878	630.3	43460	630.3	43520	630.3	43668	630.3	43612	630.3	43824	630.3	43474
630.25	43982	630.25	43598	630.25	44024	630.25	43880	630.25	43446	630.25	43636	630.25	43946	630.25	44080	630.25	43304
630.2	44060	630.2	43386	630.2	43602	630.2	43698	630.2	43598	630.2	43466	630.2	43872	630.2	43808	630.2	43610
630.15	43322	630.15	43584	630.15	43938	630.15	43318	630.15	43528	630.15	43572	630.15	43822	630.15	43450	630.15	43548
630.1	43352	630.1	43868	630.1	43706	630.1	43656	630.1	43590	630.1	43342	630.1	43374	630.1	43422	630.1	43520
630.05	43740	630.05	43590	630.05	43938	630.05	43850	630.05	43816	630.05	43578	630.05	43534	630.05	44288	630.05	43712
630	43598	630	43398	630	43962	630	44210	630	43642	630	43788	630	43614	630	43946	630	43846

## Sheet: Supplementary Fig. 4a 
O 1s
B.E.	as prepared	B.E.	5L H2	B.E.	10 L H2	B.E.	15 L H2	B.E.	25 L H2	B.E.	35 L H2	B.E.	55 L H2	B.E.	95 L H2	B.E.	185 L H2	B.E.	365 L H2
537	43900	537	44200	537	44300	537	43700	537	43800	537	44400	537	43600	537	44300	537	43700	537	44000
537	44200	537	44100	537	43800	537	44100	537	43900	537	44100	537	43900	537	43800	537	43900	537	44000
537	43800	537	43700	537	43600	537	44100	537	44500	537	44500	537	43900	537	43600	537	44100	537	44000
537	44300	537	43900	537	44000	537	44200	537	44300	537	44100	537	44200	537	44000	537	43900	537	43700
537	44100	537	44100	537	43800	537	44100	537	43600	537	43700	537	44000	537	43800	537	43600	537	43900
537	44000	537	43700	537	44000	537	44100	537	44200	537	43900	537	44200	537	44000	537	43900	537	43900
537	44000	537	43700	537	43900	537	43900	537	44000	537	44100	537	44600	537	43900	537	44400	537	44100
537	43400	537	43800	537	44000	537	44100	537	43700	537	44200	537	44100	537	44000	537	44100	537	44200
537	43900	537	44300	537	44200	537	43700	537	44300	537	44000	537	44000	537	44200	537	44200	537	43900
537	43500	537	44300	537	43800	537	43700	537	44500	537	43900	537	44200	537	43800	537	44800	537	44000
537	43900	537	44300	537	43700	537	44000	537	44500	537	44000	537	43800	537	43700	537	44200	537	44100
536	44100	536	44300	536	44200	536	44400	536	43700	536	44600	536	43800	536	44200	536	43800	536	44000
536	44000	536	44300	536	44400	536	44300	536	44300	536	43800	536	43900	536	44400	536	44000	536	44000
536	44000	536	44000	536	43600	536	44100	536	44400	536	44300	536	44300	536	43600	536	44000	536	44400
536	43800	536	43900	536	43300	536	43800	536	44500	536	43800	536	44200	536	43300	536	44600	536	44100
536	43900	536	44000	536	44100	536	44100	536	44300	536	44300	536	44100	536	44100	536	43800	536	44400
536	44100	536	44100	536	44200	536	44400	536	44300	536	44200	536	44500	536	44200	536	43900	536	43800
536	44000	536	44400	536	44100	536	44600	536	44100	536	44400	536	44500	536	44100	536	44300	536	44000
536	43900	536	44000	536	44100	536	43700	536	44300	536	44400	536	44500	536	44100	536	44000	536	44200
536	44000	536	44300	536	43900	536	43900	536	44200	536	44200	536	44700	536	43900	536	44100	536	44400
536	44100	536	44600	536	44000	536	44000	536	44600	536	44100	536	44400	536	44000	536	44500	536	44200
536	43900	536	44500	536	44000	536	44300	536	44300	536	44200	536	44700	536	44000	536	44000	536	44500
536	44100	536	44600	536	43600	536	44400	536	44700	536	44100	536	44300	536	43600	536	44500	536	44200
536	44000	536	44300	536	44100	536	44300	536	44200	536	44500	536	44200	536	44100	536	44200	536	44100
536	43700	536	43800	536	44400	536	44600	536	44100	536	44500	536	44200	536	44400	536	43800	536	44700
536	43700	536	44000	536	44100	536	44400	536	44500	536	44400	536	43900	536	44100	536	44700	536	44500
536	43700	536	44200	536	44100	536	44100	536	43900	536	44600	536	44100	536	44100	536	44300	536	44300
536	44100	536	44200	536	45000	536	44700	536	44100	536	43800	536	44600	536	45000	536	44400	536	44100
536	44100	536	44100	536	44100	536	44600	536	43800	536	44200	536	44300	536	44100	536	44600	536	44000
536	43900	536	44500	536	44100	536	44200	536	44000	536	44700	536	44200	536	44100	536	44500	536	44000
536	43700	536	44300	536	44200	536	44300	536	44400	536	44600	536	44300	536	44200	536	43900	536	44300
535	43600	535	44100	535	44000	535	44500	535	44000	535	44300	535	44300	535	44000	535	44200	535	44500
535	44000	535	43800	535	44100	535	44300	535	44200	535	44500	535	44000	535	44100	535	44400	535	44200
535	44500	535	44200	535	44500	535	44200	535	43900	535	43800	535	44200	535	44500	535	44300	535	43900
535	44000	535	44500	535	43900	535	44300	535	44400	535	44100	535	44400	535	43900	535	44500	535	43900
535	44400	535	44400	535	44400	535	44500	535	44400	535	44200	535	44300	535	44400	535	44500	535	44600
535	44400	535	44600	535	44200	535	44500	535	44600	535	44800	535	44400	535	44200	535	44200	535	44600
535	43800	535	44300	535	44400	535	44400	535	44600	535	44500	535	45000	535	44400	535	43600	535	44100
535	44700	535	44500	535	44000	535	44300	535	44900	535	43900	535	44800	535	44000	535	44400	535	44900
535	44300	535	44200	535	44300	535	44500	535	44500	535	44200	535	44400	535	44300	535	44400	535	44600
535	43800	535	44600	535	44300	535	44600	535	44600	535	45200	535	44500	535	44300	535	44800	535	44000
535	44300	535	44500	535	44900	535	44600	535	44500	535	44700	535	44300	535	44900	535	44600	535	44500
535	44100	535	43900	535	44800	535	44800	535	44800	535	44600	535	44500	535	44800	535	44000	535	44700
535	43700	535	44300	535	44400	535	44600	535	44000	535	44200	535	44100	535	44400	535	44900	535	44900
535	44400	535	45000	535	44500	535	44400	535	44400	535	44400	535	44500	535	44500	535	44800	535	44300
535	44300	535	44400	535	44600	535	44900	535	44700	535	44800	535	44800	535	44600	535	44700	535	44700
535	43800	535	44000	535	44700	535	44500	535	44700	535	44500	535	45100	535	44700	535	44400	535	44400
535	44200	535	44900	535	44400	535	44400	535	44800	535	44700	535	44800	535	44400	535	44900	535	44800
535	44000	535	44700	535	44400	535	44600	535	44600	535	45200	535	44600	535	44400	535	44400	535	44700
535	44300	535	44800	535	44200	535	44900	535	44900	535	44700	535	44900	535	44200	535	45100	535	44900
535	44000	535	44700	535	44600	535	44400	535	45000	535	45000	535	44500	535	44600	535	45100	535	44800
534	44500	534	44700	534	44700	534	44400	534	45000	534	45100	534	44500	534	44700	534	45000	534	45000
534	44400	534	44500	534	44600	534	44900	534	44500	534	44800	534	45000	534	44600	534	45000	534	44800
534	44300	534	44500	534	44800	534	45100	534	45100	534	44500	534	44800	534	44800	534	45300	534	44800
534	44200	534	45100	534	45000	534	44800	534	45000	534	44900	534	44800	534	45000	534	44800	534	44900
534	44000	534	44500	534	45000	534	44800	534	44500	534	44700	534	44900	534	45000	534	44900	534	45400
534	44200	534	44300	534	44800	534	45200	534	44800	534	44800	534	45000	534	44800	534	45600	534	44600
534	44100	534	44400	534	44600	534	45200	534	45300	534	45100	534	45500	534	44600	534	44800	534	44900
534	44400	534	45000	534	44700	534	45400	534	45200	534	45500	534	45200	534	44700	534	45000	534	45000
534	43700	534	44900	534	44800	534	45500	534	45300	534	44800	534	45100	534	44800	534	45000	534	45600
534	44600	534	45000	534	44800	534	44800	534	45500	534	45300	534	44900	534	44800	534	45100	534	45100
534	44300	534	44500	534	44800	534	45200	534	45000	534	44900	534	45200	534	44800	534	45500	534	45700
534	44200	534	45500	534	45200	534	44800	534	45300	534	45300	534	46000	534	45200	534	45700	534	46000
534	44200	534	45100	534	45200	534	45200	534	45400	534	45400	534	45200	534	45200	534	45200	534	45600
534	44100	534	44700	534	45200	534	45000	534	45400	534	45600	534	45600	534	45200	534	45400	534	45600
534	44400	534	44500	534	45600	534	45100	534	45200	534	46000	534	45100	534	45600	534	45400	534	45800
534	44900	534	44600	534	45400	534	45300	534	45900	534	45500	534	45800	534	45400	534	45700	534	45300
534	44800	534	45100	534	45700	534	45900	534	45600	534	45700	534	46300	534	45700	534	46100	534	45700
534	44200	534	45000	534	45200	534	45400	534	45800	534	46600	534	46500	534	45200	534	46500	534	46400
534	44400	534	45200	534	44800	534	45900	534	46100	534	45800	534	46100	534	44800	534	46400	534	46500
534	44400	534	45400	534	44800	534	46100	534	46200	534	46100	534	45900	534	44800	534	46500	534	46400
533	44600	533	45300	533	45500	533	46100	533	45900	533	46700	533	46500	533	45500	533	46900	533	46700
533	44600	533	45500	533	45500	533	46100	533	46200	533	46000	533	46800	533	45500	533	46800	533	46900
533	44600	533	46000	533	45800	533	46200	533	46000	533	46400	533	46900	533	45800	533	46900	533	46400
533	44800	533	45200	533	45700	533	46500	533	46400	533	46800	533	46900	533	45700	533	47100	533	46800
533	44800	533	45300	533	46100	533	46400	533	46700	533	46600	533	47500	533	46100	533	47200	533	47500
533	45500	533	45700	533	46000	533	46500	533	47400	533	47100	533	47100	533	46000	533	47700	533	47800
533	45100	533	45700	533	46400	533	46400	533	47600	533	47700	533	47600	533	46400	533	47900	533	48200
533	44900	533	46600	533	46600	533	47300	533	47800	533	47400	533	47700	533	46600	533	47700	533	48100
533	44600	533	46400	533	47400	533	47500	533	47600	533	47700	533	48200	533	47400	533	48100	533	48400
533	44900	533	46300	533	47100	533	47600	533	47900	533	48100	533	48300	533	47100	533	48300	533	48800
533	45100	533	46400	533	46900	533	47900	533	47700	533	48600	533	48500	533	46900	533	48700	533	48900
533	45400	533	46500	533	47500	533	48000	533	48100	533	48900	533	48800	533	47500	533	48600	533	49100
533	45400	533	46500	533	47500	533	48600	533	48400	533	48700	533	49200	533	47500	533	49200	533	49600
533	44900	533	46700	533	47500	533	48300	533	48700	533	48900	533	49600	533	47500	533	49800	533	49600
533	45200	533	47400	533	47900	533	48600	533	49300	533	49500	533	50000	533	47900	533	50100	533	50100
533	44900	533	47000	533	47900	533	48900	533	49300	533	49500	533	50400	533	47900	533	50300	533	50500
533	45300	533	47200	533	48400	533	49000	533	49300	533	50000	533	50300	533	48400	533	50300	533	50600
533	45200	533	47100	533	48400	533	49200	533	49800	533	50400	533	50000	533	48400	533	50100	533	50600
533	45000	533	47400	533	48700	533	49000	533	49800	533	50300	533	50400	533	48700	533	50500	533	50200
533	44800	533	47200	533	48300	533	49600	533	50200	533	50600	533	50600	533	48300	533	51000	533	50500
532	45400	532	47400	532	48900	532	49200	532	49800	532	50400	532	50900	532	48900	532	50600	532	51100
532	45800	532	48100	532	48900	532	49500	532	50500	532	50500	532	51200	532	48900	532	51100	532	51300
532	45700	532	48000	532	48600	532	49700	532	50300	532	50800	532	50800	532	48600	532	51100	532	50600
532	45300	532	48100	532	48800	532	49600	532	50000	532	50900	532	50800	532	48800	532	51100	532	51100
532	45200	532	48300	532	48800	532	49700	532	50100	532	50300	532	50900	532	48800	532	50700	532	50600
532	45300	532	48100	532	49400	532	49400	532	50600	532	50400	532	50300	532	49400	532	50800	532	50800
532	45700	532	48100	532	49200	532	49700	532	50100	532	51000	532	50400	532	49200	532	50500	532	50800
532	45500	532	48300	532	49000	532	49700	532	50300	532	50300	532	50100	532	49000	532	50100	532	50100
532	45400	532	48300	532	49100	532	50000	532	50600	532	49900	532	50300	532	49100	532	50500	532	50600
532	46100	532	48700	532	49200	532	49300	532	50000	532	50300	532	50100	532	49200	532	50100	532	50100
532	45500	532	48000	532	49200	532	49100	532	49700	532	49800	532	49900	532	49200	532	50400	532	50200
532	46000	532	48100	532	48800	532	49200	532	49500	532	49400	532	49800	532	48800	532	50300	532	49500
532	46100	532	48100	532	48600	532	49100	532	48900	532	49200	532	49300	532	48600	532	49600	532	50300
532	46400	532	48100	532	48400	532	48700	532	49600	532	49100	532	49600	532	48400	532	49400	532	49700
532	45700	532	48000	532	49000	532	48700	532	48800	532	49000	532	49000	532	49000	532	49000	532	49000
532	46100	532	47500	532	48300	532	48200	532	48700	532	48600	532	49100	532	48300	532	49300	532	49000
532	46000	532	47900	532	48400	532	48300	532	48100	532	48700	532	48600	532	48400	532	48500	532	48900
532	45900	532	47900	532	48400	532	48300	532	48500	532	48200	532	48400	532	48400	532	48600	532	48700
532	45900	532	47500	532	48500	532	48000	532	48100	532	48200	532	48300	532	48500	532	47900	532	48200
532	46300	532	47800	532	48000	532	48100	532	47300	532	47900	532	48200	532	48000	532	48200	532	47900
531	46000	531	47300	531	47500	531	47300	531	48100	531	47700	531	47600	531	47500	531	47400	531	47600
531	46800	531	47100	531	47200	531	47100	531	47200	531	47700	531	47500	531	47200	531	47500	531	47800
531	46600	531	47100	531	47600	531	47400	531	47300	531	47900	531	47100	531	47600	531	47300	531	47800
531	46800	531	46800	531	47300	531	47400	531	47100	531	47400	531	46700	531	47300	531	47600	531	47500
531	46800	531	46900	531	47300	531	46900	531	47200	531	47600	531	46800	531	47300	531	47200	531	47100
531	46800	531	47400	531	47000	531	46500	531	47200	531	47000	531	47300	531	47000	531	47100	531	47300
531	47000	531	46900	531	47300	531	46800	531	46200	531	47300	531	46600	531	47300	531	46900	531	46900
531	47800	531	47500	531	46900	531	46200	531	47000	531	47100	531	46800	531	46900	531	47000	531	46900
531	47400	531	47000	531	47100	531	46800	531	46600	531	46700	531	46600	531	47100	531	46500	531	46700
531	47600	531	47600	531	46800	531	47000	531	47100	531	46400	531	47000	531	46800	531	46600	531	46800
531	48000	531	47500	531	47900	531	46800	531	47400	531	46700	531	46400	531	47900	531	46700	531	46400
531	47400	531	47700	531	47200	531	46800	531	46600	531	47000	531	46500	531	47200	531	46400	531	46600
531	48000	531	47600	531	47400	531	47100	531	46300	531	46900	531	46500	531	47400	531	46400	531	46500
531	48800	531	47400	531	47200	531	47100	531	46300	531	46800	531	46800	531	47200	531	46600	531	46800
531	48500	531	48400	531	47500	531	47300	531	46600	531	46600	531	46900	531	47500	531	46000	531	46800
531	49000	531	48700	531	47600	531	47300	531	47200	531	46800	531	46400	531	47600	531	46700	531	46100
531	49100	531	48000	531	47900	531	47200	531	46500	531	46800	531	46800	531	47900	531	46500	531	46400
531	49600	531	48700	531	47300	531	46900	531	46900	531	46100	531	46500	531	47300	531	46400	531	46600
531	50500	531	48700	531	47700	531	47500	531	47100	531	46700	531	46200	531	47700	531	46100	531	46500
531	50900	531	48300	531	47900	531	47500	531	46700	531	47000	531	46300	531	47900	531	46700	531	46600
530	51100	530	49000	530	47600	530	47600	530	47100	530	46900	530	46500	530	47600	530	46900	530	47100
530	51100	530	49400	530	47800	530	47200	530	47200	530	46600	530	46700	530	47800	530	47300	530	46500
530	51600	530	49300	530	47800	530	47200	530	47500	530	47000	530	46900	530	47800	530	47500	530	46900
530	51400	530	48900	530	48500	530	47200	530	47200	530	47200	530	46600	530	48500	530	46700	530	46500
530	52000	530	49300	530	48700	530	48100	530	47600	530	47000	530	47100	530	48700	530	47000	530	46600
530	52300	530	49000	530	48900	530	48300	530	47200	530	47500	530	47200	530	48900	530	47000	530	46600
530	52200	530	49500	530	48900	530	47900	530	47600	530	47100	530	46800	530	48900	530	47200	530	46900
530	51700	530	49600	530	48600	530	47800	530	47600	530	46900	530	47300	530	48600	530	46600	530	46600
530	51900	530	49200	530	48900	530	47800	530	47600	530	47600	530	47300	530	48900	530	47000	530	46600
530	51800	530	50000	530	48700	530	48100	530	47700	530	47300	530	47200	530	48700	530	46900	530	46600
530	52300	530	49900	530	48800	530	47600	530	48100	530	47600	530	46900	530	48800	530	47200	530	47100
530	52300	530	49600	530	48600	530	48100	530	47800	530	47800	530	47300	530	48600	530	46800	530	46800
530	51700	530	49900	530	49000	530	48100	530	47900	530	47100	530	47500	530	49000	530	46600	530	47500
530	51600	530	49200	530	48600	530	48000	530	47000	530	47300	530	47800	530	48600	530	47200	530	47200
530	51500	530	49600	530	48800	530	48100	530	47600	530	47800	530	47500	530	48800	530	47300	530	46900
530	51300	530	49600	530	48500	530	48000	530	48000	530	47700	530	47300	530	48500	530	46600	530	46600
530	51100	530	49300	530	48600	530	47700	530	47900	530	47300	530	47500	530	48600	530	47100	530	47000
530	50500	530	48800	530	48500	530	48100	530	47500	530	47400	530	47600	530	48500	530	47100	530	47200
530	50100	530	48600	530	48700	530	48200	530	47600	530	47700	530	47000	530	48700	530	47500	530	47000
530	50400	530	49100	530	48500	530	48200	530	47300	530	47300	530	47000	530	48500	530	46800	530	46600
529	49600	529	48600	529	48000	529	47900	529	47500	529	47500	529	47500	529	48000	529	46700	529	46400
529	49500	529	48600	529	48300	529	48000	529	47900	529	47600	529	47000	529	48300	529	47000	529	47000
529	49100	529	48400	529	48000	529	47700	529	47400	529	47200	529	47300	529	48000	529	47100	529	47000
529	48800	529	48000	529	47800	529	47500	529	47300	529	47200	529	47400	529	47800	529	46700	529	46600
529	48800	529	47600	529	47000	529	47500	529	47000	529	46800	529	47400	529	47000	529	46900	529	46900
529	48200	529	47600	529	47400	529	47000	529	47500	529	46800	529	46600	529	47400	529	46900	529	46800
529	48300	529	47600	529	47500	529	47400	529	47200	529	46700	529	47400	529	47500	529	47000	529	47000
529	47900	529	47500	529	47700	529	47300	529	46700	529	47000	529	46600	529	47700	529	46700	529	47100
529	48300	529	47500	529	47300	529	47000	529	47300	529	47200	529	47000	529	47300	529	46700	529	46600
529	47500	529	47600	529	46900	529	47400	529	46800	529	47100	529	46900	529	46900	529	46500	529	46600
529	47200	529	47700	529	47300	529	47400	529	47200	529	46900	529	47000	529	47300	529	46500	529	46600
529	47100	529	47600	529	47200	529	47200	529	46700	529	46600	529	46100	529	47200	529	46900	529	46800
529	47400	529	46700	529	46800	529	46800	529	47100	529	46600	529	46200	529	46800	529	46300	529	46300
529	47400	529	47700	529	47100	529	47200	529	47000	529	46900	529	46500	529	47100	529	46500	529	46400
529	46800	529	46900	529	46600	529	46800	529	46800	529	47000	529	46200	529	46600	529	46300	529	46400
529	47200	529	47300	529	46700	529	47000	529	46900	529	46500	529	46400	529	46700	529	47200	529	46600
529	47100	529	46600	529	46700	529	47100	529	46600	529	47000	529	46700	529	46700	529	46500	529	46600
529	46800	529	46500	529	46800	529	47400	529	46700	529	46800	529	46800	529	46800	529	46700	529	46300
529	46700	529	46400	529	46900	529	46500	529	46600	529	46800	529	46500	529	46900	529	46900	529	46500
529	46400	529	46700	529	46500	529	46900	529	46800	529	46100	529	46300	529	46500	529	46100	529	46700
528	46400	528	46500	528	46200	528	47000	528	47000	528	46500	528	46400	528	46200	528	46500	528	46500
528	46600	528	46800	528	46900	528	46800	528	46600	528	47100	528	46700	528	46900	528	46700	528	46500
528	46600	528	46900	528	47100	528	47300	528	46600	528	46800	528	46600	528	47100	528	46700	528	46800
528	46900	528	46900	528	46400	528	46700	528	46700	528	46400	528	46300	528	46400	528	46200	528	46700
528	46600	528	46800	528	46800	528	46800	528	46300	528	46400	528	46300	528	46800	528	46600	528	46000
528	46300	528	46400	528	46400	528	46300	528	46900	528	46300	528	46300	528	46400	528	46500	528	46200
528	46600	528	47000	528	46800	528	46800	528	46700	528	47000	528	46700	528	46800	528	46800	528	46500
528	46800	528	46900	528	46700	528	46400	528	46600	528	46200	528	46900	528	46700	528	46400	528	46000
528	46400	528	46700	528	46500	528	46700	528	46600	528	46500	528	46300	528	46500	528	46300	528	46600
528	47300	528	46800	528	46700	528	46900	528	46800	528	46600	528	46500	528	46700	528	46400	528	46300
528	46400	528	47200	528	47000	528	46800	528	46700	528	46700	528	46700	528	47000	528	46900	528	46800
528	46600	528	47000	528	46900	528	47100	528	46900	528	46800	528	47200	528	46900	528	46100	528	46400
528	46600	528	46200	528	46700	528	47200	528	46700	528	46800	528	47100	528	46700	528	46600	528	47100
528	46500	528	46800	528	46900	528	46800	528	47100	528	46700	528	47000	528	46900	528	47000	528	47000
528	46600	528	46900	528	46600	528	46700	528	46900	528	46900	528	47100	528	46600	528	46600	528	47200
528	46500	528	47100	528	46800	528	47200	528	46800	528	46800	528	46800	528	46800	528	46900	528	47100
528	46400	528	46800	528	46800	528	47200	528	47000	528	46600	528	47000	528	46800	528	46800	528	46800
528	46800	528	46300	528	46500	528	47000	528	46800	528	46700	528	47000	528	46500	528	46700	528	46600
528	46600	528	46300	528	47100	528	47600	528	47200	528	47100	528	46500	528	47100	528	46900	528	46400
528	46400	528	46800	528	47300	528	47100	528	46900	528	46900	528	46900	528	47300	528	46900	528	46900
527	46800	527	47300	527	47000	527	47000	527	47200	527	46900	527	46500	527	47000	527	46800	527	46800
527	46900	527	46900	527	47000	527	47100	527	47000	527	47200	527	46400	527	47000	527	46700	527	46600
527	46800	527	47000	527	46700	527	47200	527	47400	527	46800	527	47100	527	46700	527	47400	527	46700
527	46500	527	47200	527	47100	527	47200	527	47500	527	46900	527	47100	527	47100	527	47000	527	46500
527	46700	527	46800	527	47000	527	47000	527	46900	527	47500	527	47200	527	47000	527	47100	527	46900
527	47200	527	47100	527	47200	527	47600	527	47100	527	47400	527	47200	527	47200	527	47100	527	47100
527	47400	527	47600	527	47200	527	47000	527	47300	527	47300	527	47100	527	47200	527	46700	527	46800
527	47100	527	47300	527	47200	527	47100	527	47000	527	47300	527	47300	527	47200	527	46800	527	46700
527	47200	527	47400	527	47100	527	47300	527	47300	527	47200	527	47100	527	47100	527	47700	527	47100
527	47200	527	47500	527	47000	527	47300	527	47700	527	47400	527	47000	527	47000	527	47100	527	47800
527	47400	527	47700	527	47100	527	47500	527	46700	527	47400	527	47500	527	47100	527	47200	527	47200
527	47300	527	47700	527	47900	527	47200	527	47300	527	47200	527	47600	527	47900	527	47300	527	47200
527	47100	527	47600	527	47800	527	46900	527	47600	527	47500	527	47300	527	47800	527	47300	527	47400
527	47200	527	47300	527	47800	527	47300	527	47600	527	47500	527	47500	527	47800	527	47600	527	47400
527	47700	527	47900	527	47700	527	48300	527	47600	527	47600	527	47400	527	47700	527	47400	527	47300
527	47100	527	47500	527	48100	527	47700	527	47600	527	47900	527	47600	527	48100	527	47400	527	47300
527	47300	527	47400	527	47200	527	47500	527	47700	527	48100	527	47900	527	47200	527	47700	527	47400
527	47100	527	47400	527	47500	527	47800	527	47700	527	47800	527	47500	527	47500	527	48100	527	47400
527	47100	527	47700	527	48200	527	47500	527	47300	527	47400	527	47600	527	48200	527	47500	527	47800
527	47700	527	48200	527	48000	527	47400	527	47700	527	47900	527	48100	527	48000	527	48100	527	47600
526	47600	526	47600	526	48400	526	47700	526	47500	526	47600	526	47900	526	48400	526	47800	526	47500
526	47100	526	48200	526	47900	526	47800	526	48200	526	48000	526	48000	526	47900	526	48000	526	47700
526	47600	526	47700	526	47800	526	47800	526	47600	526	48800	526	47900	526	47800	526	48200	526	48100
526	47900	526	48100	526	48000	526	48000	526	48000	526	48200	526	48100	526	48000	526	48000	526	48000
526	48300	526	47500	526	47900	526	48000	526	48100	526	48000	526	47700	526	47900	526	47800	526	48500
526	48000	526	48100	526	48100	526	47900	526	47800	526	48000	526	47800	526	48100	526	48000	526	47800
526	48100	526	48300	526	48000	526	48100	526	47500	526	48200	526	48200	526	48000	526	47800	526	48100
526	47600	526	48100	526	47900	526	48200	526	48100	526	48100	526	48300	526	47900	526	48100	526	48500
526	48100	526	47900	526	48000	526	47900	526	48100	526	48300	526	48400	526	48000	526	48000	526	48500
526	47800	526	48300	526	48100	526	48000	526	48300	526	48200	526	48400	526	48100	526	48400	526	48400
526	48300	526	48200	526	48500	526	48300	526	48400	526	48100	526	47800	526	48500	526	49000	526	48200
526	48000	526	47800	526	48100	526	48300	526	48700	526	48700	526	48100	526	48100	526	48700	526	48300
526	48300	526	48600	526	48600	526	48700	526	48800	526	48300	526	48400	526	48600	526	48600	526	48500
526	48200	526	49100	526	48500	526	48500	526	49000	526	48300	526	48300	526	48500	526	48200	526	48800
526	48400	526	49000	526	48700	526	48700	526	48500	526	48400	526	48400	526	48700	526	48200	526	48400
526	48500	526	48600	526	48900	526	48500	526	48300	526	48500	526	48500	526	48900	526	48400	526	48600
526	48800	526	48500	526	49000	526	48500	526	49000	526	48600	526	48400	526	49000	526	48600	526	48700
526	48500	526	48900	526	48800	526	48600	526	48700	526	48300	526	48300	526	48800	526	49200	526	48400
526	48600	526	48800	526	48900	526	49100	526	48700	526	48400	526	48900	526	48900	526	49000	526	48500
526	48700	526	48500	526	48800	526	49000	526	48500	526	49100	526	49000	526	48800	526	48800	526	48600
525	48900	525	48800	525	48700	525	48600	525	48600	525	48900	525	49300	525	48700	525	48900	525	49000
525	49000	525	49000	525	49000	525	49000	525	48900	525	49200	525	49200	525	49000	525	49100	525	48800
525	48600	525	49100	525	49600	525	48600	525	49200	525	48700	525	49200	525	49600	525	48800	525	49100
525	48800	525	49000	525	49300	525	49600	525	49600	525	48800	525	49000	525	49300	525	48800	525	49100
525	49100	525	49100	525	49100	525	49200	525	49500	525	48700	525	49400	525	49100	525	49400	525	49100
525	49100	525	49200	525	49500	525	49200	525	49000	525	48800	525	49400	525	49500	525	49600	525	49000
525	49100	525	49200	525	49400	525	49400	525	49400	525	49600	525	49000	525	49400	525	49700	525	49600
525	49700	525	49100	525	49500	525	49400	525	49200	525	49300	525	49500	525	49500	525	49500	525	49300
525	49600	525	49300	525	49200	525	49400	525	49100	525	49100	525	49900	525	49200	525	49500	525	49600
525	49700	525	49300	525	49700	525	49700	525	49400	525	49300	525	49200	525	49700	525	49100	525	49500

## Sheet: Supplementary Fig. 4b
O 1S
B.E.	as prepared	B.E.	15 L H2	B.E.	30 L H2	B.E.	45 L H2	B.E.	60 L H2	B.E.	120 L H2	B.E.	180 L H2	B.E.	240 L H2	B.E.	300 L H2
537	43500	537	44100	537	43700	537	43700	537	43900	537	43900	537	43900	537	44400	537	44000
537	43800	537	44200	537	44200	537	44200	537	43800	537	44100	537	43700	537	44200	537	44500
537	43600	537	43700	537	43700	537	43700	537	43200	537	44200	537	43900	537	44200	537	44000
537	43100	537	43900	537	43800	537	43600	537	43500	537	44100	537	43600	537	44000	537	43800
537	43900	537	44300	537	43800	537	44000	537	43900	537	44000	537	44000	537	44200	537	44400
537	43600	537	44300	537	43900	537	43700	537	43700	537	43900	537	44300	537	44000	537	44200
537	43300	537	44300	537	43600	537	43700	537	43900	537	43900	537	43700	537	44200	537	44000
537	43600	537	43900	537	43600	537	43900	537	44300	537	44300	537	44000	537	43900	537	44400
537	43400	537	44200	537	44100	537	43600	537	43800	537	44300	537	44500	537	43900	537	44000
537	43100	537	44200	537	43800	537	44100	537	43700	537	43500	537	44400	537	44200	537	43900
537	43400	537	43800	537	44000	537	43800	537	44100	537	44300	537	44100	537	44300	537	44000
536	43400	536	43900	536	44200	536	43800	536	43800	536	43700	536	44200	536	44100	536	43800
536	43300	536	44400	536	44000	536	44300	536	44200	536	43800	536	44700	536	43900	536	44100
536	43900	536	44100	536	43900	536	44100	536	43900	536	44400	536	44300	536	44100	536	44200
536	43900	536	43700	536	43800	536	44200	536	43600	536	43700	536	44300	536	44100	536	43900
536	43600	536	44200	536	44000	536	44100	536	44600	536	43800	536	43700	536	43600	536	44300
536	42900	536	43900	536	43700	536	44000	536	44300	536	44200	536	43700	536	44300	536	44300
536	43500	536	43800	536	44100	536	43800	536	43900	536	44400	536	44000	536	44600	536	43600
536	43300	536	44100	536	44500	536	44200	536	44100	536	44300	536	43700	536	44400	536	44200
536	43000	536	43900	536	43800	536	44200	536	44100	536	44200	536	44300	536	43900	536	44200
536	43400	536	44300	536	44100	536	44100	536	44000	536	44000	536	44100	536	44100	536	44500
536	43400	536	43800	536	43600	536	44200	536	44000	536	44000	536	44400	536	44200	536	44000
536	43600	536	43600	536	43600	536	44200	536	43900	536	44100	536	44100	536	44300	536	44300
536	43800	536	43800	536	43900	536	44200	536	44200	536	43900	536	44300	536	43600	536	44300
536	43800	536	43600	536	44000	536	44400	536	44000	536	44000	536	44500	536	44000	536	44000
536	44000	536	43400	536	44000	536	44300	536	44400	536	44600	536	44400	536	43600	536	44600
536	43400	536	44600	536	44200	536	43900	536	44100	536	44000	536	44000	536	44100	536	44700
536	43500	536	43800	536	43600	536	43900	536	44400	536	44300	536	44500	536	44100	536	44400
536	43400	536	43800	536	43900	536	43900	536	44400	536	43900	536	43900	536	44200	536	44100
536	44000	536	44200	536	44600	536	43900	536	44000	536	44200	536	44700	536	44500	536	44400
536	43600	536	44100	536	44100	536	44300	536	44200	536	44000	536	44400	536	44200	536	44300
535	43800	535	44000	535	44300	535	44300	535	44100	535	44000	535	44500	535	44100	535	44500
535	43700	535	43900	535	44200	535	44200	535	44300	535	44300	535	44200	535	44300	535	44300
535	43900	535	43600	535	43900	535	44600	535	44200	535	45000	535	44300	535	44700	535	44100
535	43900	535	44600	535	44400	535	44500	535	44200	535	44400	535	44400	535	44300	535	44400
535	43800	535	44900	535	44500	535	43900	535	44000	535	44000	535	44200	535	43900	535	43900
535	44000	535	43800	535	44100	535	44100	535	43700	535	44200	535	44400	535	44700	535	44300
535	43900	535	44400	535	44500	535	44600	535	44200	535	44100	535	44000	535	44100	535	44300
535	43300	535	44300	535	44100	535	44300	535	44200	535	44100	535	44200	535	44500	535	44600
535	43500	535	44300	535	44500	535	44300	535	44500	535	44400	535	44300	535	44600	535	44400
535	44200	535	44300	535	44600	535	43500	535	44500	535	44600	535	44400	535	44300	535	44200
535	44000	535	44300	535	44600	535	44300	535	44100	535	44100	535	44600	535	44200	535	43700
535	44100	535	44100	535	44600	535	44200	535	44100	535	44200	535	44800	535	44000	535	44000
535	43900	535	44500	535	44600	535	44400	535	44700	535	44300	535	44700	535	44200	535	44100
535	43900	535	44000	535	44400	535	44500	535	44500	535	44700	535	44800	535	44300	535	44000
535	43900	535	44200	535	44200	535	44500	535	44400	535	44400	535	44700	535	44400	535	44400
535	43900	535	44200	535	44400	535	44600	535	44300	535	44000	535	43800	535	44700	535	44500
535	44100	535	44400	535	44900	535	44400	535	44400	535	44400	535	44700	535	44400	535	45200
535	43700	535	44200	535	44300	535	44700	535	44400	535	44800	535	44500	535	44700	535	45000
535	44200	535	44600	535	44100	535	44500	535	44500	535	44600	535	44500	535	44600	535	44900
535	43500	535	44900	535	44300	535	44700	535	44900	535	44300	535	44600	535	44600	535	44400
534	43500	534	44700	534	44000	534	44700	534	44600	534	44600	534	44500	534	44600	534	44600
534	44200	534	44800	534	44700	534	44600	534	44100	534	44300	534	44800	534	44900	534	44500
534	43400	534	44600	534	44500	534	44200	534	44300	534	44500	534	45200	534	44800	534	44200
534	43700	534	44400	534	44500	534	44600	534	44500	534	44300	534	44500	534	44300	534	44900
534	44300	534	44500	534	44900	534	44800	534	44900	534	44900	534	44600	534	44700	534	45000
534	44000	534	44500	534	44700	534	44600	534	44100	534	44800	534	44800	534	44800	534	45000
534	44000	534	44100	534	44700	534	44600	534	44500	534	44600	534	45000	534	44600	534	45000
534	44300	534	44600	534	44500	534	44700	534	44800	534	45100	534	45100	534	45100	534	45500
534	44400	534	44200	534	44100	534	44500	534	44700	534	44900	534	45100	534	45000	534	45200
534	44500	534	44700	534	44600	534	44800	534	45200	534	45000	534	44900	534	45200	534	45500
534	44600	534	44700	534	44700	534	44100	534	44600	534	44800	534	45000	534	44900	534	45300
534	44000	534	44400	534	45000	534	44400	534	44500	534	45000	534	45400	534	45500	534	45600
534	44600	534	44400	534	44500	534	44600	534	44600	534	45100	534	45600	534	45200	534	45500
534	44700	534	44900	534	44800	534	45200	534	44800	534	45100	534	45600	534	45300	534	45300
534	44400	534	44500	534	45200	534	45100	534	44900	534	45500	534	45600	534	45300	534	45600
534	44100	534	44600	534	45000	534	45000	534	45200	534	45600	534	46000	534	45600	534	45700
534	43600	534	44900	534	44900	534	45200	534	44900	534	45500	534	45600	534	45600	534	46000
534	44400	534	44900	534	45100	534	44800	534	45400	534	45400	534	45100	534	45300	534	46400
534	44700	534	44900	534	45800	534	45100	534	45300	534	45600	534	45700	534	46100	534	46600
534	44100	534	44800	534	45500	534	44600	534	45300	534	44800	534	45600	534	46300	534	46800
533	44800	533	45000	533	45300	533	45100	533	45500	533	45800	533	45700	533	46600	533	46800
533	44500	533	45100	533	45300	533	45400	533	45200	533	46500	533	46400	533	47000	533	47100
533	44500	533	45200	533	45800	533	45500	533	45600	533	46300	533	46900	533	47100	533	47000
533	44200	533	44600	533	45700	533	45400	533	46200	533	46300	533	46800	533	46900	533	47400
533	44500	533	44500	533	45600	533	45900	533	45800	533	46200	533	46800	533	47000	533	47900
533	45000	533	44800	533	45900	533	46100	533	45800	533	46300	533	47900	533	47500	533	48200
533	44400	533	45400	533	45900	533	45900	533	45900	533	46600	533	47300	533	47900	533	47900
533	44700	533	45700	533	46200	533	45800	533	46200	533	46000	533	47500	533	48300	533	48500
533	44900	533	45600	533	45500	533	45400	533	46500	533	46700	533	47500	533	48600	533	49100
533	44700	533	45100	533	46200	533	46000	533	46600	533	47300	533	48200	533	48500	533	49200
533	45300	533	45700	533	46100	533	46100	533	46900	533	47500	533	48600	533	48800	533	49300
533	45000	533	45800	533	45900	533	46900	533	46900	533	47800	533	48700	533	49500	533	49800
533	44500	533	45600	533	45800	533	47000	533	47500	533	48200	533	49100	533	50500	533	49900
533	44800	533	46100	533	46200	533	47200	533	46800	533	48300	533	48900	533	50200	533	49800
533	44700	533	45800	533	45900	533	47300	533	47800	533	48300	533	49600	533	50600	533	50900
533	44800	533	45900	533	46500	533	47500	533	47900	533	48700	533	50000	533	50500	533	50800
533	45000	533	46300	533	47000	533	47500	533	48300	533	49500	533	50200	533	51100	533	51300
533	45100	533	46300	533	47500	533	47400	533	47900	533	49200	533	50600	533	51000	533	51200
533	44900	533	46200	533	47500	533	47900	533	48300	533	49700	533	50600	533	51700	533	51200
533	45100	533	46700	533	47300	533	47800	533	48800	533	49300	533	50200	533	51500	533	51700
532	44800	532	46700	532	47800	532	48100	532	48700	532	49500	532	51200	532	51600	532	51300
532	45400	532	47100	532	47900	532	48100	532	49200	532	49600	532	51600	532	51400	532	52100
532	44800	532	46800	532	47700	532	48300	532	49200	532	50100	532	51300	532	51300	532	52300
532	45100	532	47300	532	48500	532	48700	532	49400	532	50500	532	51000	532	51900	532	51800
532	45300	532	47000	532	47900	532	49000	532	49700	532	50600	532	51400	532	51400	532	51900
532	44600	532	47400	532	47900	532	48700	532	49500	532	50800	532	51300	532	50900	532	51600
532	45100	532	47200	532	48300	532	48900	532	48900	532	50100	532	51300	532	51300	532	51600
532	45900	532	47700	532	48000	532	49000	532	49600	532	50000	532	51300	532	50900	532	51300
532	45500	532	47000	532	48600	532	48600	532	49400	532	50700	532	50600	532	51000	532	51200
532	45800	532	47100	532	48500	532	48900	532	50000	532	50400	532	50800	532	51200	532	51400
532	45300	532	47500	532	48200	532	49200	532	50000	532	50200	532	51100	532	51100	532	50800
532	45800	532	47800	532	48400	532	48900	532	49800	532	50000	532	50600	532	50500	532	50600
532	45900	532	47700	532	47900	532	49000	532	49700	532	50200	532	50400	532	50400	532	50100
532	45500	532	48300	532	48200	532	48800	532	49000	532	49700	532	50100	532	50000	532	49800
532	45300	532	48200	532	48300	532	49000	532	50100	532	49900	532	49900	532	49800	532	49900
532	46000	532	47100	532	48400	532	48600	532	49500	532	50100	532	49600	532	49600	532	49700
532	46200	532	47600	532	48500	532	49000	532	49000	532	49700	532	49300	532	49400	532	49400
532	46100	532	47900	532	48300	532	48700	532	48900	532	49400	532	49400	532	48900	532	49000
532	46100	532	47300	532	48100	532	48700	532	48400	532	49000	532	49100	532	49200	532	48900
532	46000	532	47400	532	47700	532	47900	532	48800	532	48900	532	48700	532	48600	532	48600
531	45700	531	47200	531	47800	531	48000	531	48700	531	48800	531	48500	531	48100	531	48000
531	45900	531	47000	531	48000	531	48300	531	48100	531	48400	531	48600	531	47800	531	48100
531	46200	531	47200	531	47900	531	47900	531	47800	531	48300	531	48200	531	47700	531	47900
531	46800	531	47600	531	47800	531	48000	531	47500	531	48000	531	47400	531	47200	531	48000
531	46300	531	47300	531	47700	531	47900	531	47900	531	47800	531	47700	531	47400	531	47000
531	46400	531	47600	531	47400	531	48100	531	47600	531	47500	531	47100	531	47100	531	47400
531	46700	531	47600	531	47300	531	47900	531	47600	531	47600	531	47200	531	47100	531	46400
531	46500	531	47600	531	48100	531	47400	531	47600	531	47800	531	46600	531	46800	531	46900
531	46900	531	47300	531	47900	531	47100	531	47200	531	47200	531	46900	531	46900	531	46900
531	47400	531	47500	531	48000	531	47400	531	47100	531	47200	531	47100	531	46400	531	47000
531	46700	531	47700	531	48000	531	47100	531	47600	531	46900	531	46700	531	46500	531	46600
531	47400	531	47700	531	48100	531	47100	531	47300	531	47200	531	46800	531	47000	531	46500
531	48100	531	47700	531	47200	531	48000	531	47200	531	46800	531	46400	531	46600	531	46400
531	47700	531	48300	531	47700	531	47600	531	47500	531	46500	531	46200	531	46200	531	46300
531	47700	531	48100	531	47800	531	46800	531	47200	531	46200	531	46400	531	46400	531	46100
531	48000	531	48300	531	48000	531	47100	531	47800	531	47100	531	46500	531	45800	531	45800
531	48100	531	48400	531	47600	531	47500	531	47200	531	46700	531	46500	531	45900	531	46200
531	48600	531	48700	531	47700	531	47700	531	47700	531	46700	531	46200	531	45900	531	45900
531	49000	531	48400	531	48000	531	47600	531	47800	531	46700	531	46100	531	45700	531	45700
531	49300	531	49100	531	48200	531	47500	531	47600	531	46900	531	46600	531	45800	531	45200
530	49800	530	49000	530	48400	530	47800	530	47100	530	46300	530	46100	530	45800	530	45200
530	50000	530	49300	530	48800	530	47400	530	47400	530	47000	530	46200	530	45700	530	45700
530	50100	530	49300	530	48500	530	48100	530	47100	530	46800	530	46400	530	45700	530	45600
530	50400	530	49500	530	49000	530	48100	530	47700	530	46700	530	46700	530	45900	530	46000
530	50600	530	49700	530	48900	530	47600	530	47800	530	46500	530	46600	530	45600	530	45900
530	51000	530	50000	530	49300	530	48600	530	48000	530	46600	530	46200	530	45800	530	46000
530	51200	530	50300	530	49000	530	48300	530	48200	530	46900	530	46000	530	46300	530	45800
530	51300	530	50300	530	49600	530	48900	530	47900	530	46700	530	46300	530	46300	530	45900
530	51200	530	50800	530	49300	530	48800	530	48200	530	47000	530	46200	530	46100	530	45800
530	51400	530	51000	530	48900	530	48600	530	48400	530	47100	530	46400	530	46200	530	45800
530	51500	530	51100	530	49500	530	48800	530	48500	530	47100	530	45800	530	46200	530	45600
530	51900	530	50900	530	49400	530	49200	530	48300	530	47000	530	46200	530	46300	530	46200
530	52100	530	51400	530	49900	530	49400	530	48700	530	47000	530	46100	530	46400	530	46300
530	52700	530	50600	530	49400	530	49100	530	48900	530	47800	530	45900	530	46100	530	46500
530	52200	530	51000	530	49600	530	48300	530	49000	530	47300	530	46000	530	46800	530	45700
530	52000	530	50800	530	50300	530	49200	530	49200	530	47200	530	46300	530	46300	530	45800
530	52000	530	51000	530	49900	530	49700	530	48600	530	47700	530	46200	530	46400	530	45800
530	51900	530	51200	530	50400	530	49300	530	49200	530	47500	530	46500	530	46500	530	46000
530	51600	530	50600	530	50300	530	49300	530	48800	530	47300	530	46600	530	46400	530	45700
530	51400	530	51200	530	49800	530	48800	530	48300	530	47300	530	47000	530	46700	530	46000
529	51600	529	51200	529	49900	529	49000	529	49000	529	47700	529	46500	529	46300	529	46500
529	51500	529	50700	529	49700	529	48800	529	48700	529	47600	529	46600	529	46300	529	46000
529	51400	529	51000	529	49300	529	49000	529	48600	529	47800	529	47000	529	46200	529	46200
529	51300	529	50000	529	49100	529	49000	529	48800	529	47600	529	46900	529	46400	529	46100
529	51200	529	49600	529	48900	529	48400	529	49000	529	47500	529	46800	529	46700	529	46400
529	50200	529	49300	529	48800	529	48700	529	48600	529	47300	529	47100	529	46800	529	46600
529	50300	529	49200	529	49000	529	49000	529	48200	529	47800	529	47600	529	46400	529	46600
529	49500	529	48500	529	49200	529	48400	529	48100	529	47800	529	46900	529	46200	529	46600
529	49800	529	48600	529	48700	529	48100	529	48100	529	47400	529	46500	529	46600	529	46300
529	49200	529	48800	529	48200	529	47800	529	47700	529	47700	529	46800	529	46600	529	46400
529	49200	529	48800	529	48200	529	48400	529	47700	529	47100	529	46400	529	45900	529	46700
529	48700	529	48300	529	48300	529	47900	529	46900	529	46900	529	46800	529	46500	529	46400
529	48600	529	48100	529	48100	529	47900	529	47500	529	47200	529	46400	529	46200	529	45900
529	48300	529	47900	529	48000	529	47500	529	47600	529	46900	529	46600	529	45900	529	46200
529	47900	529	47700	529	47700	529	47300	529	47200	529	47200	529	46400	529	46300	529	46300
529	47500	529	48400	529	47300	529	47900	529	47100	529	46600	529	47000	529	46200	529	46100
529	47400	529	47900	529	47200	529	47100	529	47300	529	47000	529	46600	529	46100	529	46200
529	47700	529	47400	529	47700	529	46800	529	47000	529	46600	529	46300	529	46300	529	46700
529	47400	529	47300	529	47200	529	46900	529	47300	529	46800	529	46500	529	46500	529	46500
529	47200	529	47500	529	47200	529	47000	529	47300	529	46700	529	46200	529	46400	529	45900
528	47300	528	47200	528	47400	528	46500	528	46800	528	46700	528	47000	528	46200	528	46200
528	47300	528	47000	528	47300	528	46400	528	46900	528	46100	528	46700	528	46300	528	47200
528	46900	528	46300	528	47200	528	47000	528	47000	528	46400	528	46700	528	46700	528	46600
528	46600	528	46900	528	46800	528	47200	528	46400	528	46800	528	46600	528	46600	528	46200
528	46700	528	46900	528	46400	528	46600	528	47400	528	46800	528	46200	528	46500	528	46100
528	47000	528	46900	528	46800	528	46400	528	47300	528	46300	528	46200	528	46000	528	46600
528	47000	528	47100	528	46800	528	46800	528	46900	528	46400	528	46500	528	46300	528	46100
528	46900	528	46900	528	46800	528	46300	528	46300	528	46400	528	46700	528	46500	528	46300
528	46600	528	46500	528	46900	528	46600	528	46700	528	46800	528	46400	528	46500	528	46500
528	46400	528	46300	528	46800	528	46600	528	47000	528	46800	528	46500	528	46500	528	46300
528	46600	528	47000	528	46900	528	46800	528	46800	528	46700	528	46700	528	47000	528	46000
528	46200	528	46800	528	46400	528	46700	528	46900	528	46900	528	46300	528	46600	528	46300
528	46400	528	46400	528	46300	528	46700	528	46700	528	46400	528	46600	528	46700	528	46200
528	46800	528	46800	528	46400	528	46500	528	47600	528	46800	528	46900	528	46700	528	46300
528	46200	528	46500	528	46700	528	47000	528	47100	528	47000	528	46300	528	46200	528	46200
528	46400	528	46800	528	47000	528	47000	528	47100	528	47200	528	46800	528	46600	528	46200
528	46200	528	46400	528	46600	528	46500	528	47000	528	46800	528	46600	528	46500	528	46400
528	47300	528	47000	528	46700	528	46700	528	46800	528	46700	528	46800	528	46700	528	46500
528	46800	528	46800	528	47000	528	47100	528	47200	528	46400	528	46400	528	46800	528	46800
528	46200	528	46900	528	47000	528	47000	528	47200	528	46900	528	46900	528	47200	528	46500
527	46200	527	47000	527	46600	527	47100	527	47100	527	46800	527	46500	527	46800	527	46600
527	46600	527	47000	527	46600	527	47200	527	47700	527	47100	527	46800	527	46700	527	46400
527	46500	527	47800	527	47100	527	47200	527	47700	527	46800	527	47000	527	46700	527	46700
527	46500	527	47500	527	46700	527	46700	527	46800	527	47300	527	47300	527	46800	527	47000
527	47100	527	47000	527	47000	527	46900	527	46500	527	47200	527	47300	527	46900	527	46900
527	47000	527	46800	527	47500	527	46300	527	47600	527	47300	527	47600	527	47000	527	46900
527	47100	527	46900	527	47000	527	47000	527	47200	527	46900	527	46800	527	47100	527	47000
527	46800	527	47400	527	47300	527	46700	527	46600	527	47000	527	46900	527	47200	527	46700
527	46900	527	47200	527	47900	527	47400	527	47100	527	47400	527	46800	527	47300	527	46500
527	46600	527	47700	527	47200	527	47500	527	47300	527	46800	527	47100	527	46900	527	47200
527	46900	527	47400	527	46900	527	47300	527	47400	527	47300	527	46900	527	46800	527	46900
527	46800	527	47500	527	47700	527	47400	527	47100	527	47600	527	47200	527	46700	527	47400
527	46800	527	47700	527	47700	527	47600	527	47000	527	47200	527	48100	527	47000	527	46500
527	47000	527	47500	527	47500	527	47400	527	47000	527	47100	527	47600	527	47200	527	47200
527	47300	527	47800	527	47600	527	47400	527	47200	527	47500	527	47500	527	47100	527	47400
527	47200	527	47300	527	47700	527	47300	527	47600	527	47100	527	47200	527	46900	527	47300
527	47100	527	47300	527	47400	527	47800	527	47800	527	47200	527	47100	527	47300	527	47500
527	47500	527	47500	527	47400	527	47800	527	48000	527	47600	527	48000	527	47100	527	46800
527	47200	527	47600	527	47700	527	47800	527	47800	527	47400	527	47600	527	48100	527	47200
527	47600	527	47100	527	47700	527	47700	527	47800	527	47300	527	47500	527	47600	527	47000
526	47300	526	47600	526	47800	526	47700	526	47300	526	47600	526	47600	526	47800	526	47600
526	47700	526	47400	526	47000	526	47800	526	47800	526	47700	526	47700	526	47400	526	47400
526	47100	526	48100	526	47900	526	47600	526	47500	526	48000	526	47700	526	47800	526	47300
526	47500	526	47800	526	47700	526	47800	526	47600	526	48000	526	47900	526	47400	526	47400
526	47600	526	47800	526	48000	526	47700	526	47900	526	47900	526	48200	526	48000	526	47400
526	47600	526	48000	526	48100	526	47700	526	48000	526	47700	526	48100	526	48100	526	48000
526	47600	526	48100	526	48300	526	47700	526	47900	526	47900	526	48300	526	47600	526	47600
526	48000	526	48000	526	48200	526	47700	526	48200	526	48000	526	48200	526	47900	526	47800
526	48200	526	48100	526	48300	526	48000	526	48100	526	48000	526	47800	526	48000	526	47200
526	47600	526	48000	526	48100	526	47600	526	48500	526	47800	526	47800	526	48200	526	47500
526	47400	526	48000	526	48500	526	48000	526	48200	526	48600	526	47900	526	47900	526	47700
526	48100	526	48400	526	48400	526	48100	526	48200	526	48400	526	47900	526	48700	526	48400
526	48300	526	48600	526	48400	526	47800	526	48200	526	48200	526	48100	526	47800	526	48700
526	47900	526	48300	526	47900	526	48000	526	48800	526	48300	526	48300	526	48100	526	48100
526	48200	526	48200	526	48300	526	48000	526	48500	526	48100	526	48600	526	48700	526	48000
526	48200	526	48400	526	48500	526	48400	526	48300	526	48400	526	47700	526	48300	526	48500
526	47900	526	48700	526	48100	526	48400	526	48300	526	48700	526	48200	526	48900	526	48200
526	48400	526	48800	526	48400	526	49000	526	48800	526	49000	526	48200	526	48700	526	48000
526	48300	526	48900	526	48700	526	49000	526	48900	526	48700	526	48800	526	48600	526	48100
526	48500	526	48200	526	48500	526	48400	526	48400	526	49100	526	48200	526	48500	526	48500
525	48200	525	48900	525	48600	525	48800	525	48600	525	49100	525	48700	525	48800	525	48400
525	48200	525	48800	525	48900	525	48200	525	48300	525	48700	525	48800	525	48800	525	48600
525	48300	525	49000	525	49100	525	48900	525	48600	525	48800	525	48800	525	48900	525	49000
525	48500	525	49000	525	49100	525	49000	525	49100	525	48900	525	49000	525	48900	525	48400
525	48400	525	49100	525	49400	525	49200	525	49200	525	48700	525	48700	525	49100	525	48800
525	48400	525	48500	525	49600	525	49200	525	49300	525	48700	525	49100	525	49500	525	49000
525	48900	525	49000	525	48600	525	49200	525	49000	525	49300	525	49200	525	49000	525	48400
525	49400	525	49200	525	48900	525	49100	525	49700	525	49200	525	49300	525	49100	525	49500
525	49000	525	49400	525	49100	525	49100	525	49800	525	49100	525	49600	525	48800	525	49200
525	49200	525	49200	525	49600	525	49700	525	49000	525	49100	525	49600	525	49300	525	49700
